# Supplementary material for: Lifestyle-Related Factors Contributing to Decline in Knee Extension Strength among Elderly Women: A Cross-Sectional and Longitudinal Cohort Study
Source: PLoS One. 2015 Jul 15;10(7):e0132523. doi: 10.1371/journal.pone.0132523 (PMC4503692; doi:10.1371/journal.pone.0132523)
Supplement: S1 Dataset — (XLSX) [file pone.0132523.s001.xlsx]

## Sheet: Sheet1
@08_INTN2008	@08_BIRTH_Y	@08_BIRTH_M	@08_BIRTH_D	@08_BIRTH	@08_SEX	@08_PCHOSA_Y	@08_PCHOSA_M	@08_PCHOSA_D	@08_PCHOSA_T	@08_PCHOSAHO	@08_PSHOZAI	@08_PKAITO1	@08_PKAITO2	@08_PKENKODO	@08_PNYUIN	@08_PPAIN_1	@08_PPAIN_2	@08_PPAIN_3	@08_PPAIN_4	@08_PPAIN_5	@08_PPAIN_6	@08_PPAIN_7	@08_PPAIN_8	@08_PPAIN_9	@08_PPAIN_10	@08_PPAIN7_F	@08_PPAIN8_F	@08_PPAIN11F	@08_PFALL	@08_PKOWAI	@08_PKOWAI_2	@08_PADL	@08_PTSUE	@08_PHOJOGU1	@08_PHOJOGU2	@08_PSOTODEN	@08_PSOCAC1	@08_PSOCAC2	@08_PSOCAC3	@08_PSOCAC4	@08_PSOCAC5	@08_PSOCAC6	@08_PSOCAC7	@08_PSOCAC8	@08_PSOCAC9	@08_PSOCAC10	@08_PSOCAC11	@08_PSOCAC12	@08_PSOCAC13
1	1932	3	16	19320316	2	2008	10	15	20081015	1	1	1		2	2	8	11										2	1	2	1	3	1	2			1	1	1	1	1	1	1	1	1	1	1	1	1	1
2	1932	3	3	19320303	2	2008	10	15	20081015	1	1	1		1	2	0													2	3		1	2			1	1	1	1	1	1	1	1	1	1	1	2	2	2
3	1927	7	19	19270719	2	2008	10	15	20081015	1	1	1		2	2	11	13											1	2	1	3	1	2			1	1	1	1	1	1	1	1	1	1	1	1	1	1
4	1928	5	7	19280507	2	2008	10	15	20081015	1	1	1		2	2	7										1			2	3		1	2			1	1	1	1	1	1	1	1	1	1	1	1	1	1
5	1925	2	14	19250214	2	2008	10	15	20081015	1	1	1		2	2	0													1	2	3	1	2			2	1	1	1	1	1	1	1	1	1	1	1	1	1
6	1927	11	16	19271116	2	2008	10	15	20081015	1	1	1		1	2	11												1	2	3		1	2			1	1	1	1	1	1	1	1	1	1	1	1	1	1
7	1926	1	20	19260120	2	2008	10	15	20081015	1	1	1		2	2	8											3		2	1	3	1	2			1	1	1	1	1	1	1	1	1	1	1	1	1	1
8	1931	2	10	19310210	2	2008	10	15	20081015	1	1	1		3	2	13													1	2	3	1	2			1	1	1	1	1	1	1	1	1	1	1	1	1	1
9	1929	3	20	19290320	2	2008	10	15	20081015	1	1	1		2	2	8	11										2	2	2	3		1	2			1	1	1	1	1	1	1	1	1	1	1	1	1	1
10	1925	2	16	19250216	2	2008	10	15	20081015	1	1	1		2	2	0													2	1	3	1	2			1	1	1	1	1	1	1	1	1	1	1	1	1	1
11	1927	8	20	19270820	2	2008	10	15	20081015	1	1	1		2	2	0													2	1	3	1	2			1	1	1	1	1	1	1	1	1	1	1	1	1	1
12	1926	12	10	19261210	2	2008	10	15	20081015	1	1	1		2	2	8											2		2	3		1	2			1	1	1	1	2	1	1	1	1	1	1	2	1	2
13	1933	9	1	19330901	2	2008	10	15	20081015	1	1	1		2	2	0													2	2	3	1	2			1	1	1	1	1	1	1	1	1	1	1	1	1	2
14	1932	7	11	19320711	2	2008	10	15	20081015	1	1	1		1	2	0													1	3		1	2			2	1	1	1	1	1	1	1	1	1	1	1	1	1
15	1932	3	24	19320324	2	2008	10	15	20081015	1	1	1		2	2	8	11										2	2	1	1	3	1	2			1	1	1	1	1	1	1	1	1	1	1	1	1	1
16	1931	10	14	19311014	2	2008	10	15	20081015	1	1	1		2	2	0													2	2	3	1	2			1	1	1	1	1	1	1	1	1	1	2	2	1	1
17	1930	9	10	19300910	2	2008	10	15	20081015	1	1	1		1	2	0													2	2	3	1	2			1	1	1	1	1	1	1	1	1	1	1	1	1	1
18	1933	7	4	19330704	2	2008	10	15	20081015	1	1	1		2	2	11												1	2	2	3	1	2			2	1	1	1	1	1	1	1	2	1	2	2	1	1
19	1932	8	20	19320820	2	2008	10	15	20081015	1	1	1		2	2	8											1		2	1	3	1	2			1	1	1	1	1	1	1	1	1	1	1	1	1	1
20	1927	8	4	19270804	2	2008	10	15	20081015	1	1	1		2	2	3													2	2	3	1	2			1	1	1	1	1	1	1	1	1	1	1	1	1	1
21	1928	9	9	19280909	2	2008	10	15	20081015	1	1	1		2	2	0													2	2	3	1	2			1	1	1	1	1	1	1	1	1	1	1	1	1	1
22	1929	10	5	19291005	2	2008	10	15	20081015	1	1	1		3	2	8	11										1	2	1	3		1	2			1	1	1	1	1	1	1	1	2	1	1	1	1	1
23	1931	8	4	19310804	2	2008	10	15	20081015	1	1	1		3	2	5													2	1	3	1	2			1	1	1	1	1	1	1	1	1	1	1	1	1	1
24	1930	5	22	19300522	2	2008	10	15	20081015	1	1	1		1	2	0													2	2	3	1	2			1	1	1	1	1	1	1	1	1	1	1	1	1	1
25	1928	5	25	19280525	2	2008	10	15	20081015	1	1	1		3	2	3	8	11									3	2	2	2	3	1	2			2	1	1	1	1	1	1	1	1	1	2	1	1	1
26	1932	1	1	19320101	2	2008	10	15	20081015	1	1	1		2	2	3													2	1	3	1	2			1	1	1	1	1	1	1	1	1	1	1	1	1	2
27	1931	6	24	19310624	2	2008	10	15	20081015	1	1	1		3	2	8	11										2	1	2	1	1	2	1	2		1	2	1	1	1	1	1	1	1	1	1	1	1	1
28	1924	11	15	19241115	2	2008	10	15	20081015	1	1	1		2	2	11												2	2	2	3	1	1	1		1	1	1	1	1	1	1	1	1	2	2	1	2	1
29	1931	5	8	19310508	2	2008	10	15	20081015	1	1	1		2	1	11												3	2	2	3	1	2			1	1	1	1	1	1	1	1	1	1	1	1	1	1
30	1928	8	9	19280809	2	2008	10	15	20081015	1	1	1		2	2	0													2	2	3	1	2			1	1	1	1	1	1	1	1	2	1	2	1	1	1
31	1930	8	15	19300815	2	2008	10	15	20081015	1	1	1		2	2	7	8									1	1		2	2	3	1	2			1	1	1	1	1	1	1	1	1	1	1	1	1	1
32	1930	11	22	19301122	2	2008	10	15	20081015	1	1	1		3	1	8											2		2	1	3	1	1	2		2	1	1	1	1	1	1	1	1	1	1	1	1	2
33	1925	11	29	19251129	2	2008	10	15	20081015	1	1	1		2	2	8											2		1	1	3	1	2			2	1	1	1	1	1	1	1	1	1	1	1	1	1
34	1927	2	18	19270218	2	2008	10	15	20081015	1	1	1		1	2	0													1	1	3	1	2			1	1	1	1	1	1	1	1	1	1	1	1	1	1
35	1933	2	4	19330204	2	2008	10	15	20081015	1	1	1		1	2	0													1	3		1	2			1	1	1	1	1	1	1	1	1	1	1	1	1	1
36	1931	9	30	19310930	2	2008	10	15	20081015	1	1	1		2	2	0													1	2	3	1	2			1	1	1	1	1	2	2	1	1	1	2	1	1	1
37	1928	9	11	19280911	2	2008	10	15	20081015	1	1	1		2	2	11												1	2	1	3	1	2			1	1	1	1	1	1	1	1	2	1	2	1	1	1
38	1925	3	5	19250305	2	2008	10	15	20081015	1	1	1		1	2	0													1	3		1	2			2	1	1	1	1	1	1	1	1	1	1	1	1	1
39	1931	11	1	19311101	2	2008	10	15	20081015	1	1	1		2	2	0													2	2	3	1	2			1	1	1	1	1	1	1	1	1	1	1	1	1	1
40	1930	4	20	19300420	2	2008	10	15	20081015	1	1	1		2	2	11												1	2	1	3	1	2			1	1	1	1	1	1	1	1	1	1	1	1	1	1
41	1929	12	9	19291209	2	2008	10	15	20081015	1	1	1		2	2	0													2	2	3	1	2			1	1	1	1	1	1	1	1	1	1	1	1	1	1
42	1927	3	7	19270307	2	2008	10	15	20081015	1	1	1		2	2	7										2			1	1	3	1	2			1	1	1	1	1	1	1	1	1	1	1	1	1	1
43	1928	8	27	19280827	2	2008	10	15	20081015	1	1	1		1	2	1	7									1			1	3		1	2			1	1	1	1	1	1	1	1	1	1	2	1	1	1
44	1932	3	17	19320317	2	2008	10	15	20081015	1	1	1		2	2	3	5												2	2	3	1	2			1	1	1	1	1	1	1	1	1	1	1	1	1	1
45	1931	2	8	19310208	2	2008	10	15	20081015	1	1	1		2	2	8	14										1		2	2	3	1	2			1	1	1	1	1	1	1	1	1	1	1	1	1	1
46	1926	9	28	19260928	2	2008	10	15	20081015	1	1	1		1	2	8	11										1	1	2	3		1	2			1	1	1	1	1	1	1	1	1	1	2	1	1	1
47	1931	11	27	19311127	2	2008	10	15	20081015	1	1	1		2	2	11												3	2	2	3	1	2			1	1	1	1	1	1	1	1	1	1	1	1	1	1
48	1926	3	28	19260328	2	2008	10	15	20081015	1	1	1		2	2	8											1		2	1	3	1	2			1	1	1	1	1	1	1	1	1	1	1	1	1	1
49	1928	3	11	19280311	2	2008	10	15	20081015	1	1	1		4	2	3	14												1	1	3	1	2			3	1	1	1	1	1	1	1	1	1	2	1	1	1
50	1926	5	7	19260507	2	2008	10	15	20081015	1	1	1		2	2	0													2	1	3	1	2			1	1	1	1	1	1	1	1	1	1	1	1	1	1
51	1933	4	28	19330428	2	2008	10	15	20081015	1	1	1		3	1	0													2	3		1	2			1	1	1	1	1	1	1	1	2	2	1	1	1	1
52	1933	1	11	19330111	2	2008	10	15	20081015	1	1	1		2	1	11												1	2	2	3	1	2			1	1	1	1	1	1	1	1	1	1	1	1	1	1
53	1927	3	7	19270307	2	2008	10	15	20081015	1	1	1		2	2	8											1		2	1	3	1	2			3	1	1	1	1	1	1	1	1	1	1	1	1	1
54	1929	11	14	19291114	2	2008	10	15	20081015	1	1	1		1	2	0													2	2	3	1	2			1	1	1	1	1	1	1	1	1	1	1	1	1	1
55	1925	1	2	19250102	2	2008	10	15	20081015	1	1	1		2	2	11												3	2	1	1	2	1	1		2	2	1	1	1	1	1	1	2	1	2	2	1	1
56	1928	3	1	19280301	2	2008	10	15	20081015	1	1	1		2	2	0													2	2	3	1	2			1	1	1	1	1	1	1	1	1	1	1	1	1	1
57	1932	5	17	19320517	2	2008	10	15	20081015	1	1	1		2	2	11												1	1	1	3	1	2			1	1	1	1	1	1	1	1	1	1	1	1	1	1
58	1925	4	20	19250420	2	2008	10	15	20081015	1	1	1		2	2	11												1	2	1	3	1	2			1	1	1	1	1	1	1	1	1	1	2	1	1	1
59	1928	5	20	19280520	2	2008	10	15	20081015	1	1	1		1	1	0													1	2	3	1	1	1		2	1	1	1	1	1	1	2	2	1	1	1	1	1
60	1926	1	7	19260107	2	2008	10	15	20081015	1	1	1		3	1	8											2		2	1	3	1	2			1	1	1	1	1	1	1	1	2	1	1	1	1	1
61	1924	9	6	19240906	2	2008	10	15	20081015	1	1	1		2	2	11												1	1	2	3	1	2			2	1	1	1	1	1	1	2	2	1	1	1	1	1
62	1924	11	12	19241112	2	2008	10	15	20081015	1	1	1		2	2	11												1	2	2	3	1	1	1		1	1	1	1	1	1	1	1	1	1	1	1	1	1
63	1925	9	11	19250911	2	2008	10	15	20081015	1	1	1		2	2	11												1	1	2	3	1	2			1	1	1	1	1	1	1	1	1	1	1	1	1	1
64	1932	4	28	19320428	2	2008	10	15	20081015	1	1	1		3	2	0													1	1	3	1	2			2	1	1	1	1	1	1	1	1	1	2	1	1	1
65	1933	5	7	19330507	2	2008	10	15	20081015	1	1	1		1	2	0													1	3		1	2			1	1	1	1	1	1	1	1	1	1	1	1	1	1
66	1932	9	28	19320928	2	2008	10	15	20081015	1	1	1		1	2	11												2	2	3		1	2			1	1	1	1	1	1	1	1	1	1	1	1	1	1
67	1928	11	4	19281104	2	2008	10	15	20081015	1	1	1		1	2	0													1	2	3	1	2			1	1	1	1	1	1	1	1	1	1	1	1	1	1
68	1930	1	1	19300101	2	2008	10	15	20081015	1	1	1		1	2	0													2	1	3	1	2			1	1	1	1	1	1	1	1	1	1	1	1	1	1
69	1933	6	6	19330606	2	2008	10	15	20081015	1	1	1		2	2	11	12											1	2	2	3	1	2			1	1	1	1	1	1	1	1	1	1	1	1	1	1
70	1932	11	8	19321108	2	2008	10	15	20081015	1	1	1		2	2	5													2	2	3	1	2			1	1	1	1	1	1	1	2	1	1	1	1	1	1
71	1925	1	1	19250101	2	2008	10	15	20081015	1	1	1		2	2	8											2		2	2	3	1	2			1	1	1	1	1	1	1	1	1	1	1	1	1	1
72	1932	9	18	19320918	2	2008	10	15	20081015	1	1	1		3	2	2													2	2	2	2	2			1	1	1	1	1	1	1	1	1	1	1	1	1	1
73	1932	11	3	19321103	2	2008	10	15	20081015	1	1	1		2	2	0													2	2	3	1	2			1	1	1	1	1	1	1	1	1	1	1	1	1	1
74	1929	12	28	19291228	2	2008	10	15	20081015	1	1	1		3	2	3													2	2	3	1	2			1	1	1	1	1	1	1	2	2	1	1	1	1	1
75	1931	12	15	19311215	2	2008	10	15	20081015	1	1	1		3	2	0													2	1	3	1	2			1	1	1	1	1	1	1	1	1	1	2	1	1	1
76	1927	6	16	19270616	2	2008	10	15	20081015	1	1	1		2	2	0													2	3		1	2			1	1	1	1	1	1	1	1	2	1	1	1	1	1
77	1931	2	4	19310204	2	2008	10	15	20081015	1	1	1		2	2	8	11										2	2	2	1	3	1	2			1	1	1	1	1	1	1	1	1	1	1	1	1	1
78	1931	2	1	19310201	2	2008	10	15	20081015	1	1	1		3	2	11												2	2	2	3	1	2			1	1	1	1	1	1	1	1	2	1	1	1	1	1
79	1925	10	10	19251010	2	2008	10	15	20081015	1	1	1		2	2	3	8	11									3	2	1	1	3	1	1	1		1	1	1	1	1	1	1	1	1	1	1	1	2	1
80	1932	3	4	19320304	2	2008	10	15	20081015	1	1	1		2	2	11												1	2	2	3	1	2			1	1	1	1	1	1	1	1	1	1	1	1	1	1
81	1932	3	24	19320324	2	2008	10	15	20081015	1	1	1		2	2	0													2	2	3	2	1	1		3	1	1	1	1	1	1	1	1	1	1	1	1	1
82	1932	4	25	19320425	2	2008	10	15	20081015	1	1	1		2	2	11												1	2	2	3	1	2			1	1	1	1	1	1	1	1	1	1	1	1	1	1
83	1928	9	20	19280920	2	2008	10	15	20081015	1	1	1		2	2	9													1	2	3	1	2			1	1	1	1	1	1	1	1	1	1	1	1	1	1
84	1924	10	22	19241022	2	2008	10	15	20081015	1	1	1		1	2	0													2	2	3	1	2			1	1	1	1	1	1	1	1	1	1	1	1	1	1
85	1931	2	2	19310202	2	2008	10	15	20081015	1	1	1		2	2	0													2	1	3	1	2			1	1	1	1	1	1	1	1	1	1	1	1	1	1
86	1933	1	14	19330114	2	2008	10	15	20081015	1	1	1		1	2	7										2			2	3		1	2			1	1	1	1	1	1	1	1	1	2	1	1	2	1
87	1932	9	10	19320910	2	2008	10	15	20081015	1	1	1		1	2	9	14												2	3		1	2			1	1	1	1	1	1	1	1	1	1	1	1	1	1
88	1932	5	11	19320511	2	2008	10	15	20081015	1	1	1		2	2	0													2	3		1	2			1	1	1	1	1	1	1	1	1	1	1	1	1	1
89	1933	3	30	19330330	2	2008	10	15	20081015	1	1	1		1	2	0													2	2	3	1	2			1	1	1	1	1	1	1	1	1	1	1	1	1	1
90	1931	11	5	19311105	2	2008	10	15	20081015	1	1	1		1	2	1	3												2	2	3	1	2			1	1	1	1	1	1	1	1	1	1	1	1	1	1
91	1933	3	31	19330331	2	2008	10	15	20081015	1	1	1		2	2	8											1		2	1	3	1	2			1	1	1	1	1	1	1	1	1	1	2	1	1	1
92	1932	3	21	19320321	2	2008	10	15	20081015	1	1	1		3	2	8											3		2	3		1	2			1	1	1	1	1	1	1	1	1	1	2	2	1	2
93	1929	1	26	19290126	2	2008	10	15	20081015	1	1	1		2	2	8											1		2	2	3	1	2			1	1	1	1	1	1	1	1	1	1	1	1	1	1
94	1926	11	28	19261128	2	2008	10	16	20081016	1	1	1		2	2	0													2	2	3	1	2			1	1	1	1	1	1	1	1	2	1	1	2	1	1
95	1927	7	27	19270727	2	2008	10	16	20081016	1	1	1		2	2	11												1	2	3		1	2			1	1	1	1	1	1	1	1	1	1	2	1	1	1
96	1932	4	3	19320403	2	2008	10	16	20081016	1	1	1		2	2	11												3	2	1	3	1	1	1	2	1	1	1	1	1	1	1	1	1	1	1	1	1	1
97	1927	9	28	19270928	2	2008	10	16	20081016	1	1	1		2	2	11												1	2	3		2	1	2		2	1	1	1	1	1	1	1	1	1	2	1	1	1
98	1930	3	10	19300310	2	2008	10	16	20081016	1	1	1		1	2	0													2	3		1	2			1	1	1	1	1	1	1	1	1	1	1	1	1	1
99	1930	2	19	19300219	2	2008	10	16	20081016	1	1	1		1	2	8	11										1	1	2	2	3	1	2			1	1	1	1	1	1	1	1	1	1	1	1	1	1
100	1931	7	3	19310703	2	2008	10	16	20081016	1	1	1		2	2	7	11									1		1	2	3		1	2			1	1	1	1	1	1	1	1	1	1	1	1	2	1
101	1931	1	14	19310114	2	2008	10	16	20081016	1	1	1		2	2	8	11										2	2	2	2	3	1	2			1	1	1	1	1	1	1	1	1	1	1	1	1	1
102	1933	7	31	19330731	2	2008	10	16	20081016	1	1	1		1	2	13													2	1	3	1	2			1	1	1	1	1	1	1	1	1	1	1	1	1	1
103	1932	1	25	19320125	2	2008	10	16	20081016	1	1	1		2	2	8	13										2		2	3		1	2			1	1	1	1	1	1	1	2	2	1	1	1	1	2
104	1929	10	10	19291010	2	2008	10	16	20081016	1	1	1		2	2	0													2	1	3	1	2			1	1	1	1	1	1	1	1	1	1	1	1	1	1
105	1927	3	3	19270303	2	2008	10	16	20081016	1	1	1		3	1	8											2		2	1	3	1	2			2	1	1	1	1	1	1	1	1	1	1	1	1	1
106	1928	11	15	19281115	2	2008	10	16	20081016	1	1	1		3	2	0													1	2	1	1	1	1		1	1	1	1	1	1	1	1	1	1	2	2	1	1
107	1926	11	1	19261101	2	2008	10	16	20081016	1	1	1		2	1	0													2	3		1	2			1	1	1	1	1	1	1	1	1	1	2	1	1	1
108	1931	5	1	19310501	2	2008	10	16	20081016	1	1	1		1	2	11												2	2	1	3	1	2			1	1	1	1	1	1	1	1	2	1	1	1	1	1
109	1929	7	3	19290703	2	2008	10	16	20081016	1	1	1		1	2	0													2	2	3	1	2			1	1	1	1	1	1	1	1	1	1	1	1	1	1
110	1933	4	8	19330408	2	2008	10	16	20081016	1	1	1		2	2	4													2	3		1	2			1	1	1	1	1	1	1	2	1	1	1	1	1	1
111	1930	12	17	19301217	2	2008	10	16	20081016	1	1	1		1	1	0													1	3		1	2			1	1	1	1	1	1	1	1	1	1	1	1	1	1
112	1928	4	4	19280404	2	2008	10	16	20081016	1	1	1		1	2	6	13												2	3		1	2			1	1	1	1	1	1	1	1	1	1	1	1	1	1
113	1928	7	10	19280710	2	2008	10	16	20081016	1	1	1		2	2	0													2	2	3	1	2			1	1	1	1	1	2	2	2	2	1	1	1	1	1
114	1928	10	10	19281010	2	2008	10	16	20081016	1	1	1		1	2	11												2	2	2	3	1	2			1	1	1	1	1	1	1	1	1	1	1	2	1	1
115	1928	9	2	19280902	2	2008	10	16	20081016	1	1	1		3	2	8											3		2	3		1	2			2	1	1	1	1	1	1	1	1	1	1	1	1	1
116	1931	10	26	19311026	2	2008	10	16	20081016	1	1	1		3	1	11	13											2	1	2	2	1	2			1	1	1	1	1	1	1	1	1	1	1	1	1	1
117	1933	7	26	19330726	2	2008	10	16	20081016	1	1	1		1	2	3													2	3		1	2			1	1	1	1	1	1	1	1	1	1	1	1	1	1
118	1927	11	20	19271120	2	2008	10	16	20081016	1	1	1		1	2	0													2	3		1	2			1	1	1	1	1	1	1	1	1	1	1	1	1	1
119	1933	8	20	19330820	2	2008	10	16	20081016	1	1	1		2	2	0													2	3		1	2			1	1	1	1	1	1	1	1	1	2	1	1	1	1
120	1932	1	2	19320102	2	2008	10	16	20081016	1	1	1		2	2	11												1	2	3		1	2			1	1	1	1	1	1	1	1	1	1	1	1	1	1
121	1926	10	14	19261014	2	2008	10	16	20081016	1	1	1		1	2	3													2	1	3	1	2			1	1	1	1	1	1	1	1	2	1	1	1	1	1
122	1928	7	4	19280704	2	2008	10	16	20081016	1	1	1		3	2	11												1	2	2	2	1	2			2	1	1	1	1	1	1	2	2	1	2	2	2	2
123	1928	3	9	19280309	2	2008	10	16	20081016	1	1	1		3	2	10	11											1	2	2	3	1	2			1	1	1	1	1	1	1	2	2	1	1	1	1	1
124	1931	2	26	19310226	2	2008	10	16	20081016	1	1	1		2	2	3	8										1		2	1	1	2	2			1	2	1	1	2	2	2	1	1	1	1	1	1	1
125	1929	1	25	19290125	2	2008	10	16	20081016	1	1	1		3	2	12													2	2	3	1	1	1		1	1	1	1	1	1	1	1	2	1	2	2	1	2
126	1933	10	1	19331001	2	2008	10	16	20081016	1	1	1		1	2	0													2	2	3	1	2			1	1	1	1	1	1	1	1	2	1	2	1	1	1
127	1930	8	28	19300828	2	2008	10	16	20081016	1	1	1		2	2	0													2	2	3	1	2			1	1	1	1	1	1	1	1	1	1	1	1	1	1
128	1931	1	3	19310103	2	2008	10	16	20081016	1	1	1		1	2	0													2	3		1	2			1	1	1	1	1	1	1	1	1	1	1	1	1	1
129	1932	11	1	19321101	2	2008	10	16	20081016	1	1	1		1	1	11												1	2	2	3	1	2			1	1	1	1	1	1	1	1	1	1	1	1	1	1
130	1931	6	16	19310616	2	2008	10	16	20081016	1	1	1		2	2	0													2	3		1	2			2	1	1	1	1	1	1	2	1	1	1	1	1	1
131	1933	1	18	19330118	2	2008	10	16	20081016	1	1	1		3	2	2	4												2	2	3	1	2			2	1	1	1	1	1	1	2	1	1	2	2	1	1
132	1932	8	7	19320807	2	2008	10	16	20081016	1	1	1		1	2	10													1	3		1	2			2	1	1	1	1	1	1	1	1	1	1	1	1	1
133	1929	11	16	19291116	2	2008	10	16	20081016	1	1	1		2	2	14													2	1	3	1	2			2	1	1	1	1	1	1	1	2	1	1	1	1	1
134	1928	3	6	19280306	2	2008	10	16	20081016	1	1	1		1	2	11												1	2	3		1	2			1	1	1	1	1	1	1	1	1	1	1	1	1	1
135	1932	9	25	19320925	2	2008	10	16	20081016	1	1	1		1	2	11												3	2	1	3	1	2			1	1	1	1	1	1	1	1	2	1	2	2	1	1
136	1926	8	9	19260809	2	2008	10	16	20081016	1	1	1		2	2	0													2	3		1	2			1	1	1	1	1	1	1	1	1	1	1	2	1	1
137	1931	6	25	19310625	2	2008	10	16	20081016	1	1	1		2	2	11												2	2	3		1	2			1	1	1	1	1	1	1	1	1	1	1	1	1	1
138	1924	9	13	19240913	2	2008	10	16	20081016	1	1	1		2	2	10	11											2	2	1	3	2	1	1		1	1	1	1	1	1	1	1	1	1	2	1	1	1
139	1930	8	5	19300805	2	2008	10	16	20081016	1	1	1		1	2	8											1		2	2	3	1	2			1	1	1	1	1	1	1	1	1	1	1	1	2	1
140	1932	4	14	19320414	2	2008	10	16	20081016	1	1	1		2	2	11												0	2	2	2	1	2			1	1	1	1	1	1	1	1	2	1	1	1	1	1
141	1931	5	8	19310508	2	2008	10	16	20081016	1	1	1		1	2	3													2	2	3	1	2			1	1	1	1	1	1	1	1	1	1	1	1	1	2
142	1929	10	28	19291028	2	2008	10	16	20081016	1	1	1		2	2	0													2	2	3	1	2			1	1	1	1	1	1	1	1	1	1	1	1	1	1
143	1932	1	15	19320115	2	2008	10	16	20081016	1	1	1		2	2	3	8										1		1	3		1	2			1	1	1	1	1	1	1	1	2	1	1	1	1	1
144	1932	11	28	19321128	2	2008	10	16	20081016	1	1	1		2	2	11												1	1	2	3	1	2			1	1	1	1	1	1	1	1	1	1	1	1	1	1
145	1932	10	3	19321003	2	2008	10	16	20081016	1	1	1		1	2	0													2	3		1	2			1	1	1	1	1	1	1	1	1	1	1	1	1	1
146	1932	12	17	19321217	2	2008	10	16	20081016	1	1	1		1	2	8											1		1	3		1	2			1	1	1	1	1	1	1	1	1	1	1	1	1	1
147	1932	7	7	19320707	2	2008	10	16	20081016	1	1	1		2	2	0													1	1	3	1	2			1	1	1	1	1	1	1	1	1	1	1	1	2	1
148	1930	2	22	19300222	2	2008	10	16	20081016	1	1	1		1	2	0													1	3		1	2			1	1	1	1	1	1	1	1	1	1	1	1	1	1
149	1932	3	4	19320304	2	2008	10	16	20081016	1	1	1		2	2	8	11										1	2	2	2	3	1	2			1	1	1	1	1	1	1	1	1	1	1	1	1	1
150	1924	8	4	19240804	2	2008	10	16	20081016	1	1	1		2	2	0													2	3		1	2			1	1	1	1	1	1	1	1	1	1	1	1	1	1
151	1930	5	22	19300522	2	2008	10	16	20081016	1	1	1		2	2	11												2	2	2	3	1	2			1	1	1	1	1	1	1	2	2	1	2	1	1	1
152	1927	7	2	19270702	2	2008	10	16	20081016	1	1	1		2	2	13													2	1	3	1	2			2	1	1	1	1	1	1	2	2	1	1	1	1	1
153	1932	3	19	19320319	2	2008	10	16	20081016	1	1	1		2	2	0													2	3		1	2			1	1	1	1	1	1	1	1	2	2	1	1	1	1
154	1932	4	1	19320401	2	2008	10	16	20081016	1	1	1		2	2	0													2	1	3	1	2			1	1	1	1	1	1	1	1	1	1	1	1	1	1
155	1932	5	20	19320520	2	2008	10	16	20081016	1	1	1		2	2	0													2	3		1	2			1	1	1	1	1	1	1	1	1	1	2	1	1	2
156	1933	2	12	19330212	2	2008	10	16	20081016	1	1	1		4	2	1	7	8	11							3	1	3	2	1	3	2	1	1		2	2	2	1	1	1	1	2	2	2	2	2	1	1
157	1929	5	22	19290522	2	2008	10	16	20081016	1	1	1		1	2	13													2	2	3	1	2			1	1	1	1	1	1	1	1	1	2	1	1	1	1
158	1929	11	27	19291127	2	2008	10	16	20081016	1	1	1		3	1	0													2	1	3	1	2			1	1	1	1	1	1	1	1	1	1	1	1	1	1
159	1930	5	25	19300525	2	2008	10	16	20081016	1	1	1		3	2	1	3	10											2	2	2	1	1	1		3	1	2	1	1	1	1	1	1	1	2	2	2	2
160	1932	3	30	19320330	2	2008	10	16	20081016	1	1	1		2	2	8	11										1	1	1	1	3	1	2			2	1	1	1	1	1	1	1	1	1	1	1	1	1
161	1928	1	1	19280101	2	2008	10	16	20081016	1	1	1		3	2	11												1	2	2	3	1	2			2	1	1	1	1	1	1	1	1	1	1	1	1	1
162	1933	2	17	19330217	2	2008	10	16	20081016	1	1	1		2	2	0													2	3		1	2			2	1	1	1	1	1	1	1	1	1	1	1	1	1
163	1929	9	12	19290912	2	2008	10	16	20081016	1	1	1		1	2	0													2	2	3	1	2			1	1	1	1	1	1	1	1	2	1	1	1	1	1
164	1932	11	22	19321122	2	2008	10	16	20081016	1	1	1		2	2	0													2	3		1	2			1	1	1	1	1	1	1	1	1	1	1	1	1	1
165	1926	11	11	19261111	2	2008	10	16	20081016	1	1	1		2	2	8	11										1	1	2	2	3	1	2			2	1	1	1	1	1	1	1	2	1	2	2	1	2
166	1932	3	10	19320310	2	2008	10	16	20081016	1	1	1		2	2	3	4	5	11									3	1	1	3	1	2			1	1	1	1	1	1	1	1	1	1	1	1	1	1
167	1926	1	20	19260120	2	2008	10	16	20081016	1	1	1		1	1	0													2	3		1	2			1	1	1	1	1	1	1	1	2	2	2	2	1	1
168	1930	7	19	19300719	2	2008	10	16	20081016	1	1	1		2	2	0													2	2	3	1	2			1	1	1	1	1	1	1	1	1	1	1	1	1	1
169	1931	10	23	19311023	2	2008	10	16	20081016	1	1	1		1	2	6													2	1	3	1	2			1	1	1	1	1	1	1	1	1	1	1	1	1	1
170	1930	11	28	19301128	2	2008	10	16	20081016	1	1	1		2	2	0													2	2	3	1	2			1	1	1	1	1	1	1	1	1	1	1	1	1	1
171	1926	2	4	19260204	2	2008	10	16	20081016	1	1	1		2	1	14													2	2	1	2	2			3	1	1	1	2	2	2	1	1	1	1	1	1	1
172	1933	9	21	19330921	2	2008	10	16	20081016	1	1	1		2	2	0													2	2	3	1	2			1	1	1	1	1	1	1	1	2	1	1	1	1	1
173	1928	3	28	19280328	2	2008	10	16	20081016	1	1	1		1	2	11												1	2	3		1	2			2	1	1	1	1	1	1	1	1	1	1	1	1	1
174	1927	8	29	19270829	2	2008	10	16	20081016	1	1	1		1	2	12													2	3		1	2			1	1	1	1	1	1	1	1	1	1	1	1	2	1
175	1926	9	18	19260918	2	2008	10	16	20081016	1	1	1		2	1	11												1	2	2	3	1	2			1	1	1	1	1	1	1	2	2	1	1	1	1	1
176	1925	6	12	19250612	2	2008	10	16	20081016	1	1	1		2	2	0													2	2	3	1	2			1	1	1	1	1	1	1	1	1	1	2	1	1	1
177	1926	1	27	19260127	2	2008	10	16	20081016	1	1	1		1	2	0													2	3		1	2			2	1	1	1	1	1	1	1	1	1	1	1	1	1
178	1930	8	18	19300818	2	2008	10	16	20081016	1	1	1		2	2	13													2	2	3	1	2			1	1	1	1	1	1	1	1	1	1	1	1	1	1
179	1932	5	26	19320526	2	2008	10	16	20081016	1	1	1		1	2	0													2	2	3	1	2			1	1	1	1	1	1	1	1	1	1	1	1	1	1
180	1926	12	8	19261208	2	2008	10	16	20081016	1	1	1		2	2	8											1		2	2	3	2	2			1	2	1	1	1	1	1	1	2	1	2	1	2	2
181	1932	6	5	19320605	2	2008	10	16	20081016	1	1	1		3	2	0													2	1	3	2	2			2	2	1	1	1	2	2	1	2	1	1	1	1	1
182	1927	4	28	19270428	2	2008	10	16	20081016	1	1	1		1	1	11												1	2	1	3	1	2			1	1	1	1	1	1	1	1	1	1	1	1	1	1
183	1925	2	12	19250212	2	2008	10	16	20081016	1	1	1		2	2	11												2	2	2	2	3	2			4	2	2	2	2	2	2	1	1	1	1	1	1	1
184	1930	5	3	19300503	2	2008	10	16	20081016	1	1	1		3	2	11												2	2	2	2	1	2			1	1	1	1	1	1	1	1	2	1	2	2	2	1
185	1930	8	2	19300802	2	2008	10	16	20081016	1	1	1		2	2	8	11										2	3	2	2	2	1	2			2	1	1	1	1	1	1	1	1	1	1	1	1	1
186	1930	10	21	19301021	2	2008	10	16	20081016	1	1	1		2	2	0													2	2	3	1	2			1	1	1	1	1	1	1	1	2	1	1	1	1	1
187	1930	1	7	19300107	2	2008	10	16	20081016	1	1	1		2	2	0													2	2	2	1	2			2	1	1	1	1	1	1	1	1	1	1	2	1	2
188	1925	9	15	19250915	2	2008	10	16	20081016	1	1	1		2	2	14													2	3		2	1	2		1	2	1	1	1	1	1	2	2	1	1	1	1	1
189	1931	8	31	19310831	2	2008	10	16	20081016	1	1	1		3	2	0													2	1	3	1	2			1	1	1	1	1	1	1	1	1	2	2	1	1	2
190	1929	2	28	19290228	2	2008	10	16	20081016	1	1	1		2	2	11												2	2	2	2	1	1	2		2	1	1	1	1	1	1	1	2	1	1	1	1	1
191	1932	5	19	19320519	2	2008	10	16	20081016	1	1	1		1	2	13													2	3		1	2			1	1	1	1	1	1	1	1	2	1	1	1	1	2
192	1928	3	31	19280331	2	2008	10	16	20081016	1	1	1		3	2	0													2	3		1	2			2	1	1	1	1	1	1	1	1	1	2	1	1	1
193	1929	5	4	19290504	2	2008	10	16	20081016	1	1	1		2	2	3													2	2	3	1	2			1	1	1	1	1	1	1	1	1	1	1	1	1	1
194	1929	2	5	19290205	2	2008	10	16	20081016	1	1	1		3	2	0													2	1	1	1	2			1	1	1	1	1	1	1	1	1	1	1	1	1	1
195	1927	1	25	19270125	2	2008	10	16	20081016	1	1	1		1	2	14													2	3		1	1	1		1	1	1	1	1	1	1	1	1	1	1	1	1	1
196	1928	3	21	19280321	2	2008	10	16	20081016	1	1	1		1	2	0													2	2	3	1	2			1	1	1	1	1	1	1	1	1	1	1	1	1	1
197	1928	1	13	19280113	2	2008	10	16	20081016	1	1	1		2	2	7	8									3	3		2	1	2	2	1	2		2	1	1	1	1	1	1	2	1	1	2	1	1	1
198	1925	12	15	19251215	2	2008	10	23	20081023	1	1	1		4	2	0													1	1	1	1	2			1	1	1	1	1	1	1	1	2	1	2	2	1	1
199	1924	3	9	19240309	2	2008	10	23	20081023	1	1	1		3	2	7										3			2	2	3	1	2			3	1	1	1	1	1	1	1	1	1	1	1	1	1
200	1926	8	9	19260809	2	2008	10	23	20081023	1	1	1		1	1	0													1	2	3	1	2			1	1	1	1	1	1	1	1	1	1	1	1	1	1
201	1926	2	23	19260223	2	2008	10	23	20081023	1	1	1		1	2	8											1		2	2	3	2	1	2		1	2	1	1	1	1	1	1	1	1	1	2	2	1
202	1932	2	19	19320219	2	2008	10	23	20081023	1	1	1		3	1	8	11										1	2	2	2	3	1	2			1	1	1	1	1	1	1	1	1	1	1	1	1	1
203	1927	3	10	19270310	2	2008	10	23	20081023	1	1	1		2	2	3	8	11									2	2	2	1	3	1	2			1	1	1	1	1	1	1	1	2	1	2	1	1	1
204	1924	4	22	19240422	2	2008	10	23	20081023	1	1	1		2	2	0													1	1	3	1	2			1	1	1	1	1	1	1	1	1	1	1	1	1	2
205	1933	2	7	19330207	2	2008	10	23	20081023	1	1	1		1	2	0													2	1	3	1	2			1	1	1	1	1	1	1	1	1	1	1	1	1	1
206	1932	1	9	19320109	2	2008	10	23	20081023	1	1	1		2	2	0													2	2	3	1	2			1	1	1	1	1	1	1	1	2	1	2	1	1	1
207	1931	3	13	19310313	2	2008	10	23	20081023	1	1	1		1	2	11												1	2	3		1	2			1	1	1	1	1	1	1	1	1	1	1	1	1	1
208	1929	8	5	19290805	2	2008	10	23	20081023	1	1	1		1	2	11												2	2	2	3	1	2			1	1	1	1	1	1	1	1	1	1	1	1	1	1
209	1930	2	12	19300212	2	2008	10	23	20081023	1	1	1		2	2	14													2	2	3	1	2			1	1	1	1	1	1	1	1	1	1	1	1	1	1
210	1933	11	10	19331110	2	2008	10	23	20081023	1	1	1		2	2	0													2	2	3	1	2			1	1	1	1	1	1	1	1	1	1	1	1	1	1
211	1928	9	15	19280915	2	2008	10	23	20081023	1	1	1		2	2	1													2	1	3	1	2			2	1	1	1	1	1	1	1	1	1	1	1	1	1
212	1931	11	15	19311115	2	2008	10	23	20081023	1	1	1		2	2	11												1	2	2	3	1	2			2	1	1	1	1	1	1	1	1	1	1	1	1	1
213	1929	8	27	19290827	2	2008	10	23	20081023	1	1	1		2	1	0													2	1	3	1	2			1	1	1	1	1	1	2	1	1	1	1	1	1	1
214	1926	10	26	19261026	2	2008	10	23	20081023	1	1	1		2	2	0													2	1	3	1	2			1	1	1	1	1	1	1	1	1	1	1	1	1	1
215	1932	11	2	19321102	2	2008	10	23	20081023	1	1	1		1	2	0													1	1	3	1	2			1	1	1	1	1	1	1	1	1	1	1	1	1	1
216	1929	12	3	19291203	2	2008	10	23	20081023	1	1	1		2	2	3	8	11									2	2	1	2	3	1	2			1	1	1	1	1	1	1	1	1	1	1	1	1	1
217	1930	10	12	19301012	2	2008	10	23	20081023	1	1	1		2	2	0													2	2	3	1	2			1	1	1	1	1	1	1	2	2	2	2	2	2	1
218	1933	1	30	19330130	2	2008	10	23	20081023	1	1	1		1	2	0													2	2	3	1	2			1	1	1	1	1	1	1	1	1	1	1	1	1	1
219	1930	1	30	19300130	2	2008	10	23	20081023	1	1	1		2	2	0													2	3		1	2			1	1	1	1	1	1	1	1	1	1	1	1	1	1
220	1929	2	20	19290220	2	2008	10	23	20081023	1	1	1		2	1	11												1	2	2	3	1	2			1	1	1	1	1	1	1	1	1	1	1	1	1	1
221	1933	1	19	19330119	2	2008	10	23	20081023	1	1	1		2	2	8	11										1	2	1	1	3	1	1	1	2	1	1	1	1	1	1	1	1	1	1	2	1	1	1
222	1928	11	3	19281103	2	2008	10	23	20081023	1	1	1		1	2	0													2	3		1	2			1	1	1	1	1	1	1	1	1	1	1	1	1	1
223	1927	7	3	19270703	2	2008	10	23	20081023	1	1	1		2	2	0													2	3		1	2			1	1	1	1	1	1	1	1	1	1	1	2	1	1
224	1931	10	12	19311012	2	2008	10	23	20081023	1	1	1		3	2	0													2	1	2	2	2			1	2	1	1	1	1	1	1	1	1	2	1	2	1
225	1924	8	26	19240826	2	2008	10	23	20081023	1	1	1		1	2	8	11										1	1	2	1	1	1	2			1	1	1	1	1	1	1	1	2	1	1	1	1	1
226	1929	2	5	19290205	2	2008	10	23	20081023	1	1	1		1	2	0													2	3		1	2			1	1	1	1	1	1	1	1	1	1	1	1	1	1
227	1925	7	22	19250722	2	2008	10	23	20081023	1	1	1		2	2	8											2		1	2	3	1	1	2		2	1	1	1	1	1	1	1	1	1	2	2	2	1
228	1931	4	3	19310403	2	2008	10	23	20081023	1	1	1		2	2	0													2	2	3	1	2			2	1	1	1	1	1	1	2	2	1	2	2	1	2
229	1927	1	20	19270120	2	2008	10	23	20081023	1	1	1		1	2	0													2	3		1	2			1	1	1	1	1	1	1	1	1	1	1	1	1	1
230	1929	2	24	19290224	2	2008	10	23	20081023	1	1	1		2	2	3													1	2	3	1	2			1	1	1	1	1	1	1	1	1	1	1	1	1	1
231	1930	5	21	19300521	2	2008	10	23	20081023	1	1	1		2	2	11												2	1	3		1	2			1	1	1	1	1	1	1	1	1	1	1	1	1	1
232	1929	1	27	19290127	2	2008	10	23	20081023	1	1	1		2	2	3	8										3		2	1	3	1	2			1	1	1	1	1	1	1	1	1	1	1	1	1	1
233	1931	2	13	19310213	2	2008	10	23	20081023	1	1	1		2	2	1	3												2	3		1	2			1	1	1	1	1	1	1	1	1	1	1	1	1	1
234	1925	4	22	19250422	2	2008	10	23	20081023	1	1	1		2	2	8	11										3	3	2	1	3	1	2			1	1	1	1	1	1	1	1	2	1	1	1	1	1
235	1929	10	4	19291004	2	2008	10	23	20081023	1	1	1		3	2	8											2		2	2	3	1	1	1		1	1	1	1	1	1	1	1	1	1	1	1	1	2
236	1927	2	9	19270209	2	2008	10	23	20081023	1	1	1		1	2	8											3		1	2	3	1	2			1	1	1	1	1	1	1	1	1	1	2	1	1	1
237	1923	10	12	19231012	2	2008	10	23	20081023	1	1	1		1	2	0													2	3		1	2			1	1	1	1	1	1	1	1	1	1	1	1	1	1
238	1933	9	27	19330927	2	2008	10	23	20081023	1	1	1		1	2	11												3	2	1	3	1	2			1	1	1	1	1	1	1	1	1	1	1	1	1	1
239	1932	3	12	19320312	2	2008	10	23	20081023	1	1	1		2	2	0													1	1	3	1	2			1	1	1	1	1	1	1	2	1	1	1	1	1	1
240	1932	11	4	19321104	2	2008	10	23	20081023	1	1	1		2	2	8											1		2	1	3	1	2			1	1	1	1	1	1	1	1	1	1	1	1	1	1
241	1933	6	23	19330623	2	2008	10	23	20081023	1	1	1		2	2	8	11	13									1	2	2	2	3	1	2			1	1	1	1	1	1	1	1	1	1	1	1	1	1
242	1930	1	14	19300114	2	2008	10	23	20081023	1	1	1		2	2	8											2		2	3		1	1	1		1	1	1	1	1	1	1	1	1	1	1	1	1	1
243	1933	9	8	19330908	2	2008	10	23	20081023	1	1	1		2	2	1													2	2	3	1	2			1	1	1	1	1	1	1	2	1	1	1	1	1	1
244	1926	6	28	19260628	2	2008	10	23	20081023	1	1	1		1	2	0													2	3		1	2			1	1	1	1	1	1	1	1	1	1	1	1	1	1
245	1931	1	4	19310104	2	2008	10	23	20081023	1	1	1		1	2	0													2	1	3	1	2			1	1	1	1	1	1	1	1	1	1	1	1	1	1
246	1929	3	26	19290326	2	2008	10	23	20081023	1	1	1		2	2	0													2	1	3	1	2			1	1	1	1	1	1	1	2	1	1	1	1	1	1
247	1926	6	11	19260611	2	2008	10	23	20081023	1	1	1		2	2	0													2	1	3	2	2			1	2	1	1	1	1	1	1	2	1	1	2	1	1
248	1928	2	15	19280215	2	2008	10	23	20081023	1	1	1		2	2	11												2	2	3		1	2			1	1	1	1	1	1	1	1	1	1	1	1	1	1
249	1933	2	19	19330219	2	2008	10	23	20081023	1	1	1		2	2	11												2	1	2	3	1	2			1	1	1	1	1	1	1	1	1	1	1	1	1	1
250	1928	3	22	19280322	2	2008	10	23	20081023	1	1	1		2	2	0													2	2	3	1	2			2	1	1	1	1	1	1	1	1	1	1	1	1	1
251	1930	11	24	19301124	2	2008	10	23	20081023	1	1	1		2	2	8	11										2	2	1	2	2	1	2			1	1	1	1	1	1	1	1	1	1	1	1	1	1
252	1925	3	1	19250301	2	2008	10	23	20081023	1	1	1		3	2	11												1	2	2	3	1	2			1	1	1	1	1	1	1	1	1	1	1	1	1	1
253	1933	8	7	19330807	2	2008	10	23	20081023	1	1	1		3	1	8	11										1	1	2	2	3	1	2			1	1	1	1	1	1	1	1	1	1	2	1	1	1
254	1932	12	15	19321215	2	2008	10	23	20081023	1	1	1		3	2	8	11										3	2	2	2	3	1	2			1	1	1	1	1	1	1	1	1	1	1	1	1	1
255	1929	4	10	19290410	2	2008	10	23	20081023	1	1	1		4	2	8											3		1	1	1	1	2			1	1	1	1	1	1	1	1	1	1	0	1	1	2
256	1927	2	4	19270204	2	2008	10	23	20081023	1	1	1		1	2	3													2	3		2	2			2	1	1	2	2	1	1	1	1	2	2	2	1	2
257	1932	7	8	19320708	2	2008	10	23	20081023	1	1	1		1	2	0													2	2	3	1	2			1	1	1	1	1	1	1	1	2	1	1	1	1	1
258	1933	3	11	19330311	2	2008	10	23	20081023	1	1	1		2	2	11												3	2	2	3	1	2			1	1	1	1	1	1	1	1	1	1	1	1	1	1
259	1928	3	16	19280316	2	2008	10	23	20081023	1	1	1		2	2	0													2	3		1	2			1	1	1	1	1	1	1	1	1	1	1	1	1	1
260	1930	7	15	19300715	2	2008	10	23	20081023	1	1	1		2	2	7	11									2		2	2	2	3	2	2			1	2	1	1	1	2	2	2	2	2	1	1	1	1
261	1932	1	29	19320129	2	2008	10	23	20081023	1	1	1		2	2	3	8	11									1	2	2	2	3	1	2			1	1	1	1	1	1	1	2	2	1	1	1	1	1
262	1931	7	10	19310710	2	2008	10	23	20081023	1	1	1		2	2	11												1	1	3		1	2			2	1	1	1	1	1	1	1	2	1	1	2	1	2
263	1925	10	14	19251014	2	2008	10	23	20081023	1	1	1		2	1	8	11										3	2	1	2	3	1	1	2		2	1	1	1	1	1	1	1	1	1	1	1	1	1
264	1924	2	15	19240215	2	2008	10	23	20081023	1	1	1		2	2	0													1	3		1	2			1	1	1	1	1	1	1	2	1	1	2	1	1	1
265	1933	6	27	19330627	2	2008	10	23	20081023	1	1	1		1	2	4	5												2	2	3	1	2			1	1	1	1	1	1	1	1	2	2	1	1	1	1
266	1928	6	29	19280629	2	2008	10	23	20081023	1	1	1		2	2	11												1	2	3		1	2			2	1	1	1	1	1	1	1	1	1	2	1	1	1
267	1931	4	20	19310420	2	2008	10	23	20081023	1	1	1		2	2	11												1	2	2	3	1	2			1	1	1	1	1	1	1	1	1	1	1	1	1	1
268	1933	8	30	19330830	2	2008	10	23	20081023	1	1	1		2	2	11												1	2	2	3	1	2			1	1	1	1	1	1	1	1	1	1	1	1	1	1
269	1933	6	15	19330615	2	2008	10	23	20081023	1	1	1		2	2	8											1		2	2	3	1	2			1	1	1	1	1	1	1	1	1	1	1	1	1	1
270	1929	12	4	19291204	2	2008	10	23	20081023	1	1	1		2	2	11												2	2	3		1	2			1	1	1	1	1	1	1	2	2	1	1	1	1	1
271	1928	11	25	19281125	2	2008	10	23	20081023	1	1	1		2	2	0													2	2	3	1	2			1	1	1	1	1	1	1	1	1	1	1	1	1	1
272	1932	3	13	19320313	2	2008	10	23	20081023	1	1	1		1	2	0													2	3		1	2			1	1	1	1	1	1	1	1	1	1	1	1	1	1
273	1931	3	1	19310301	2	2008	10	23	20081023	1	1	1		2	2	11												1	1	2	3	1	2			1	1	1	1	1	1	1	1	1	1	1	1	1	1
274	1932	2	10	19320210	2	2008	10	23	20081023	1	1	1		1	2	8											1		2	2	3	1	2			1	1	1	1	1	1	1	1	1	1	2	1	1	1
275	1929	1	15	19290115	2	2008	10	23	20081023	1	1	1		3	2	0													2	3		2	2			1	2	1	1	1	1	1	1	1	1	1	1	1	1
276	1927	4	11	19270411	2	2008	10	23	20081023	1	1	1		2	2	13													1	1	3	1	1	1		2	1	1	1	1	1	1	1	2	1	1	1	1	2
277	1931	11	15	19311115	2	2008	10	23	20081023	1	1	1		4	2	8											1		2	2	2	1	2			1	1	1	1	1	1	1	1	1	1	1	1	1	1
278	1926	7	21	19260721	2	2008	10	23	20081023	1	1	1		3	2	8											3		1	2	2	1	2			1	1	1	1	1	1	1	2	1	1	2	1	1	2
279	1929	9	20	19290920	2	2008	10	23	20081023	1	1	1		2	2	5	11											1	2	2	3	1	2			1	1	1	1	1	1	1	2	1	1	2	1	1	1
280	1932	11	2	19321102	2	2008	10	23	20081023	1	1	1		2	2	5													2	3		1	2			1	1	1	1	1	1	1	1	1	1	1	1	1	1
281	1926	9	27	19260927	2	2008	10	23	20081023	1	1	1		1	2	0													2	3		1	2			2	1	1	1	1	1	1	1	1	1	1	1	1	1
282	1929	9	13	19290913	2	2008	10	23	20081023	1	1	1		2	2	8											1		2	2	3	1	2			2	1	1	1	1	1	1	1	1	1	1	2	1	1
283	1932	2	26	19320226	2	2008	10	23	20081023	1	1	1		1	2	13													2	2	3	1	1	1		3	1	1	1	1	1	1	2	1	1	1	1	1	1
284	1931	11	23	19311123	2	2008	10	23	20081023	1	1	1		2	2	11												1	2	3		1	2			1	1	1	1	1	1	1	1	1	1	1	1	1	1
285	1929	2	5	19290205	2	2008	10	23	20081023	1	1	1		2	2	11	12											1	2	2	3	1	2			1	1	1	1	1	1	1	1	1	2	1	2	1	1
286	1931	9	1	19310901	2	2008	10	23	20081023	1	1	1		1	2	0													2	2	3	1	2			1	1	1	1	1	1	1	1	1	1	1	1	1	1
287	1932	8	1	19320801	2	2008	10	23	20081023	1	1	1		2	2	8											1		2	1	3	1	2			1	1	1	1	1	1	1	1	1	1	1	1	1	1
288	1927	12	9	19271209	2	2008	10	23	20081023	1	1	1		1	2	0													2	2	3	1	2			1	1	1	1	1	1	1	1	2	1	1	2	1	1
289	1927	6	20	19270620	2	2008	10	23	20081023	1	1	1		3	2	0													2	1	3	1	2			1	1	1	1	1	1	1	1	2	2	2	2	2	1
290	1932	2	9	19320209	2	2008	10	23	20081023	1	1	1		2	2	0													2	1	3	1	2			1	1	1	1	1	1	1	2	2	1	1	1	1	1
291	1931	1	1	19310101	2	2008	10	23	20081023	1	1	1		2	2	8											1		2	3		1	2			1	1	1	1	1	1	1	1	1	1	1	1	1	2
292	1927	11	24	19271124	2	2008	10	23	20081023	1	1	1		2	2	11												3	1	1	3	2	1	1		4	2	1	1	1	2	1	1	1	1	2	1	1	1
293	1932	10	25	19321025	2	2008	10	23	20081023	1	1	1		2	2	8	11										1	1	2	2	3	1	2			2	1	1	1	1	1	1	1	1	1	1	1	1	1
294	1932	11	12	19321112	2	2008	10	23	20081023	1	1	1		2	2	3													2	1	3	2	1	1	2	1	1	1	1	1	1	1	1	1	1	1	1	1	1
295	1929	7	1	19290701	2	2008	10	23	20081023	1	1	1		1	2	8											1		1	2	3	1	2			1	1	1	1	1	1	1	1	1	1	1	1	1	1
296	1932	9	24	19320924	2	2008	10	24	20081024	1	1	1		2	2	0													2	1	3	1	2			1	1	1	1	1	1	1	1	2	1	2	1	1	1
297	1926	4	30	19260430	2	2008	10	24	20081024	1	1	1		2	2	10													1	2	3	1	2			1	1	1	1	1	1	1	1	1	1	1	1	1	1
298	1926	1	10	19260110	2	2008	10	24	20081024	1	1	1		2	2	8											3		2	2	3	1	2			2	1	1	1	1	1	1	1	2	2	1	1	1	1
299	1933	4	12	19330412	2	2008	10	24	20081024	1	1	1		2	2	0													1	3		1	2			2	1	1	1	1	1	1	1	2	1	2	1	1	1
300	1930	12	12	19301212	2	2008	10	24	20081024	1	1	1		2	2	12													2	2	3	1	2			2	1	1	1	1	1	1	1	1	1	1	1	1	1
301	1928	2	15	19280215	2	2008	10	24	20081024	1	1	1		4	2	0													2	3		1	2			1	1	1	1	1	1	1	1	1	1	1	1	1	1
302	1929	7	15	19290715	2	2008	10	24	20081024	1	1	1		2	1	0													2	2	3	1	2			1	1	1	1	1	1	1	1	1	1	1	1	1	1
303	1929	7	28	19290728	2	2008	10	24	20081024	1	1	1		3	1	0													2	2	3	1	2			2	1	1	1	1	1	1	1	2	1	1	1	1	2
304	1931	8	25	19310825	2	2008	10	24	20081024	1	1	1		2	2	0													2	1	3	1	2			1	1	1	1	1	1	1	1	2	1	2	1	1	1
305	1928	12	1	19281201	2	2008	10	24	20081024	1	1	1		2	2	5													1	2	3	1	2			2	1	1	1	1	1	1	1	1	1	1	1	1	1
306	1925	11	14	19251114	2	2008	10	24	20081024	1	1	1		2	1	0													2	3		1	2			1	1	1	1	1	1	1	1	1	1	1	1	1	1
307	1925	6	1	19250601	2	2008	10	24	20081024	1	1	1		1	2	8											1		2	2	3	1	2			1	1	1	1	1	1	1	1	1	1	1	1	1	1
308	1928	8	26	19280826	2	2008	10	24	20081024	1	1	1		2	2	0													2	1	3	1	2			1	1	1	1	1	1	1	1	1	1	1	1	1	1
309	1926	1	23	19260123	2	2008	10	24	20081024	1	1	1		2	2	0													2	2	3	1	2			1	1	1	1	1	1	1	2	1	1	1	1	1	2
310	1927	9	11	19270911	2	2008	10	24	20081024	1	1	1		3	1	5	10	11										2	2	1	2	2	1	1		2	1	1	2	1	1	1	1	1	1	2	1	2	1
311	1929	3	6	19290306	2	2008	10	24	20081024	1	1	1		2	2	10													2	1	3	1	2			1	1	1	1	1	1	1	1	1	1	1	1	1	1
312	1929	5	7	19290507	2	2008	10	24	20081024	1	1	1		2	2	11												2	1	3		1	2			1	1	1	1	1	1	1	1	1	1	2	2	1	1
313	1933	7	18	19330718	2	2008	10	24	20081024	1	1	1		2	2	0													2	3		1	2			1	1	1	1	1	1	1	1	1	1	1	1	1	1
314	1928	2	2	19280202	2	2008	10	24	20081024	1	1	1		2	1	13													2	2	3	1	2			1	1	1	1	1	1	1	1	1	1	1	1	1	1
315	1927	4	1	19270401	2	2008	10	24	20081024	1	1	1		2	2	5	8	11	12								3	3	2	1	3	1	1	1		2	1	1	1	1	1	1	1	1	1	2	1	1	1
316	1927	12	19	19271219	2	2008	10	24	20081024	1	1	1		3	1	11												1	2	3		1	1	1		1	1	1	1	1	1	1	1	2	1	1	1	1	1
317	1925	10	4	19251004	2	2008	10	24	20081024	1	1	1		2	2	0													1	3		1	1	1		2	1	1	1	1	1	1	1	1	2	1	1	1	1
318	1926	1	15	19260115	2	2008	10	24	20081024	1	1	1		2	2	0													2	3		1	2			1	1	1	1	1	1	1	1	1	1	1	1	1	1
319	1933	2	21	19330221	2	2008	10	24	20081024	1	1	1		2	2	0													2	2	3	1	2			1	1	1	1	1	1	1	1	1	1	1	1	1	1
320	1924	3	14	19240314	2	2008	10	24	20081024	1	1	1		3	2	11												1	2	2	1	1	1	1	2	2	1	1	1	1	1	1	2	1	1	2	1	1	2
321	1924	1	25	19240125	2	2008	10	24	20081024	1	1	1		3	1	0													1	2	3	1	1	1	2	2	1	1	1	1	1	1	1	1	1	2	1	1	1
322	1931	9	18	19310918	2	2008	10	24	20081024	1	1	1		2	1	11												2	1	2	3	1	1	1		1	1	1	1	1	1	1	1	1	1	1	1	1	1
323	1933	8	25	19330825	2	2008	10	24	20081024	1	1	1		1	2	0													2	3		1	2			1	1	1	1	1	1	1	1	1	1	1	1	1	1
324	1928	12	1	19281201	2	2008	10	24	20081024	1	1	1		2	2	0													2	3		1	2			1	1	1	1	1	1	1	1	1	1	2	2	1	2
325	1932	9	26	19320926	2	2008	10	24	20081024	1	1	1		2	2	0													2	1	3	1	2			1	1	1	1	1	1	1	1	1	1	2	2	1	2
326	1924	8	1	19240801	2	2008	10	24	20081024	1	1	1		2	2	8											1		2	2	3	1	2			1	1	1	1	1	1	1	1	1	1	1	1	1	2
327	1929	4	26	19290426	2	2008	10	24	20081024	1	1	1		2	2	0													1	2	3	1	2			1	1	1	1	1	1	1	1	1	1	1	1	1	1
328	1930	3	8	19300308	2	2008	10	24	20081024	1	1	1		3	2	0													2	3		1	2			1	1	1	1	1	1	1	1	2	1	1	1	1	2
329	1931	11	13	19311113	2	2008	10	24	20081024	1	1	1		3	2	8	10										1		2	3		1	2			1	1	1	1	1	1	1	1	1	1	1	1	1	1
330	1931	8	20	19310820	2	2008	10	24	20081024	1	1	1		3	1	11												2	2	1	3	1	1	1		1	1	1	1	1	1	1	1	2	1	2	1	1	1
331	1928	10	11	19281011	2	2008	10	24	20081024	1	1	1		2	1	11												1	2	1	1	2	1	1		2	1	2	1	1	1	1	1	1	2	2	2	2	2
332	1933	1	3	19330103	2	2008	10	24	20081024	1	1	1		2	2	4													2	2	3	1	2			1	1	1	1	1	1	1	1	1	1	1	1	1	1
333	1928	10	1	19281001	2	2008	10	24	20081024	1	1	1		2	2	0													2	2	3	1	2			1	1	1	1	1	1	1	2	2	1	1	1	1	1
334	1928	3	23	19280323	2	2008	10	24	20081024	1	1	1		3	2	8	11										2	2	2	1	3	1	1	1	2	1	1	1	1	1	1	1	1	2	1	1	2	1	1
335	1930	5	1	19300501	2	2008	10	24	20081024	1	1	1		2	2	11												1	2	2	3	1	2			2	1	1	1	1	1	1	1	1	1	1	1	1	1
336	1933	1	3	19330103	2	2008	10	24	20081024	1	1	1		1	2	10													2	3		1	2			1	1	1	1	1	1	1	1	1	1	1	1	1	1
337	1928	11	10	19281110	2	2008	10	24	20081024	1	1	1		2	2	0													2	3		1	2			1	1	1	1	1	1	1	1	1	1	1	1	1	1
338	1932	3	6	19320306	2	2008	10	24	20081024	1	1	1		1	2	0													2	1	3	1	2			1	1	1	1	1	1	1	1	1	1	1	1	1	1
339	1932	7	15	19320715	2	2008	10	24	20081024	1	1	1		2	2	8											1		2	2	3	1	2			1	1	1	1	1	1	1	1	2	1	1	1	1	1
340	1932	9	6	19320906	2	2008	10	24	20081024	1	1	1		1	2	11												2	2	3		1	2			2	1	1	1	1	1	2	1	1	1	2	1	1	1
341	1929	9	22	19290922	2	2008	10	24	20081024	1	1	1		3	2	1	3	8									2		2	3		1	2			1	1	1	1	1	1	1	1	1	1	1	1	1	1
342	1927	1	5	19270105	2	2008	10	24	20081024	1	1	1		3	2	3	11	14										1	2	2	3	1	2			1	1	1	1	1	1	1	1	1	1	1	1	1	1
343	1930	2	15	19300215	2	2008	10	24	20081024	1	1	1		2	2	0													2	3		1	2			1	1	1	1	1	1	1	1	1	1	1	1	1	1
344	1927	11	16	19271116	2	2008	10	24	20081024	1	1	1		3	2	3	8	11									2	1	1	3		1	1	2		1	1	1	1	1	1	1	1	2	1	2	2	1	2
345	1933	7	12	19330712	2	2008	10	24	20081024	1	1	1		2	2	0													2	3		1	2			1	1	1	1	1	1	1	1	1	1	2	1	1	1
346	1932	4	8	19320408	2	2008	10	24	20081024	1	1	1		1	2	8											1		2	1	3	1	2			1	1	1	1	1	1	1	1	1	2	1	1	1	1
347	1924	2	12	19240212	2	2008	10	24	20081024	1	1	1		2	2	13													1	1	3	1	2			1	1	1	1	1	1	1	1	1	1	1	1	1	1
348	1932	4	20	19320420	2	2008	10	24	20081024	1	1	1		1	2	11												2	2	1	3	1	2			1	1	1	1	1	1	1	1	2	1	1	1	1	1
349	1927	10	1	19271001	2	2008	10	24	20081024	1	1	1		3	2	10													2	2	3	1	2			2	1	1	1	1	1	1	1	1	1	1	1	1	1
350	1932	1	15	19320115	2	2008	10	24	20081024	1	1	1		2	2	0													2	1	3	1	2			1	1	1	1	1	1	1	1	1	1	1	1	1	1
351	1930	11	3	19301103	2	2008	10	24	20081024	1	1	1		2	1	0													2	3		1	2			1	1	1	1	1	1	1	1	1	1	1	1	1	1
352	1931	8	1	19310801	2	2008	10	24	20081024	1	1	1		2	2	11												2	2	3		1	2			1	1	1	1	1	1	1	1	1	1	1	1	1	1
353	1928	10	9	19281009	2	2008	10	24	20081024	1	1	1		2	2	8	11										1	1	2	1	3	1	2			1	1	1	1	1	1	1	1	1	1	1	1	1	1
354	1924	9	18	19240918	2	2008	10	24	20081024	1	1	1		1	2	11	12											3	2	2	3	1	2			1	1	1	1	1	1	1	1	1	1	1	1	1	1
355	1930	11	7	19301107	2	2008	10	24	20081024	1	1	1		2	2	0													2	2	3	1	2			1	1	1	1	1	1	1	1	1	1	1	2	1	1
356	1929	2	11	19290211	2	2008	10	24	20081024	1	1	1		2	2	11												2	2	2	3	1	2			1	1	1	1	1	1	1	1	1	1	1	1	1	1
357	1933	2	2	19330202	2	2008	10	24	20081024	1	1	1		2	2	0													2	1	3	1	2			1	1	1	1	1	1	1	1	2	1	1	1	1	1
358	1931	8	18	19310818	2	2008	10	24	20081024	1	1	1		2	2	0													1	2	3	1	2			2	1	1	1	1	1	1	1	1	1	1	1	1	1
359	1926	8	27	19260827	2	2008	10	24	20081024	1	1	1		3	2	8											3		2	1	3	1	2			1	1	1	1	1	1	1	1	1	1	2	1	1	1
360	1929	3	24	19290324	2	2008	10	24	20081024	1	1	1		2	2	8	11										2	2	1	2	3	1	2			1	1	1	1	1	1	1	1	1	1	1	1	1	1
361	1931	5	11	19310511	2	2008	10	24	20081024	1	1	1		2	2	5	11											2	2	3		1	2			1	1	1	1	1	1	1	1	1	1	1	1	1	1
362	1929	1	11	19290111	2	2008	10	24	20081024	1	1	1		2	2	0													1	2	3	1	2			1	1	1	1	1	1	1	1	2	1	1	1	1	1
363	1931	1	9	19310109	2	2008	10	24	20081024	1	1	1		2	2	8											2		2	1	3	1	2			1	1	1	1	1	1	1	1	1	1	1	1	1	1
364	1927	1	30	19270130	2	2008	10	24	20081024	1	1	1		2	1	0													2	3		1	2			1	1	1	1	1	1	1	1	1	1	1	1	1	1
365	1928	9	2	19280902	2	2008	10	24	20081024	1	1	1		2	2	13													2	1	3	1	2			1	1	1	1	1	1	1	1	1	1	1	1	1	1
366	1932	9	13	19320913	2	2008	10	24	20081024	1	1	1		2	2	0													2	2	3	1	2			2	1	1	1	1	1	1	1	2	1	1	1	1	1
367	1933	1	1	19330101	2	2008	10	24	20081024	1	1	1		2	2	11												1	2	2	3	1	2			1	1	1	1	1	1	1	1	1	1	1	1	1	1
368	1926	2	22	19260222	2	2008	10	24	20081024	1	1	1		3	2	0													2	3		1	2			1	1	1	1	1	1	1	1	2	1	1	1	2	1
369	1930	1	23	19300123	2	2008	10	24	20081024	1	1	1		3	2	0													2	2	3	1	2			1	1	1	1	1	1	1	1	2	1	1	1	1	2
370	1927	1	18	19270118	2	2008	10	24	20081024	1	1	1		2	2	3													2	3		1	1	1		3	1	1	1	1	1	1	1	1	1	1	2	1	1
371	1930	6	29	19300629	2	2008	10	24	20081024	1	1	1		2	2	11												1	1	2	3	1	2			2	1	1	1	1	1	1	1	1	1	1	1	1	1
372	1931	5	4	19310504	2	2008	10	24	20081024	1	1	1		2	2	8	11										1	1	1	3		1	2			1	1	1	1	1	1	1	1	2	1	1	1	1	2
373	1933	3	4	19330304	2	2008	10	24	20081024	1	1	1		2	2	5													2	3		1	2			2	1	1	1	1	1	1	1	1	1	1	1	1	1
374	1930	10	2	19301002	2	2008	10	24	20081024	1	1	1		1	2	0													2	2	3	1	2			1	1	1	1	1	1	1	1	1	1	1	1	1	1
375	1931	6	21	19310621	2	2008	10	24	20081024	1	1	1		3	2	8											3		2	3		1	2			1	1	1	1	1	1	1	1	1	1	1	1	1	1
376	1928	2	29	19280229	2	2008	10	24	20081024	1	1	1		2	1	0													2	2	3	1	2			1	1	1	1	1	1	1	1	1	1	1	1	1	1
377	1924	9	15	19240915	2	2008	10	24	20081024	1	1	1		2	2	0													2	3		1	2			1	1	1	1	1	1	2	1	1	1	1	1	1	1
378	1928	11	21	19281121	2	2008	10	24	20081024	1	1	1		2	2	11												1	2	3		1	2			2	1	1	1	1	1	1	2	1	1	1	1	1	1
379	1932	8	17	19320817	2	2008	10	25	20081025	1	1	1		2	2	8											1		2	2	3	1	2			1	1	1	1	1	1	1	1	1	1	1	1	1	1
380	1933	9	29	19330929	2	2008	10	25	20081025	1	1	1		2	2	3	6	8									2		2	3		1	2			1	1	1	1	1	1	1	2	2	1	1	1	1	1
381	1927	4	20	19270420	2	2008	10	25	20081025	1	1	1		1	2	0													2	3		1	2			3	1	1	1	1	1	2	1	1	1	1	1	1	1
382	1930	5	2	19300502	2	2008	10	25	20081025	1	1	1		3	2	8											2		2	1	1	2	2			1	2	1	1	1	1	1	1	1	1	2	1	1	1
383	1933	6	26	19330626	2	2008	10	25	20081025	1	1	1		2	2	8	10										2		1	1	3	1	1	1	2	1	1	1	1	1	1	1	1	1	1	1	1	1	1
384	1933	9	1	19330901	2	2008	10	25	20081025	1	1	1		2	2	3	4												1	3		1	2			1	1	1	1	1	1	1	1	2	1	1	1	1	1
385	1927	3	13	19270313	2	2008	10	25	20081025	1	1	1		2	2	0													2	3		1	2			1	1	1	1	1	1	1	1	1	1	2	1	1	1
386	1932	10	7	19321007	2	2008	10	25	20081025	1	1	1		1	2	0													2	3		1	2			1	1	1	1	1	1	1	1	2	1	1	1	1	1
387	1932	8	11	19320811	2	2008	10	25	20081025	1	1	1		1	2	0													1	2	3	1	2			1	1	1	1	1	1	1	1	1	1	1	1	1	1
388	1932	10	8	19321008	2	2008	10	25	20081025	1	1	1		2	2	0													2	1	3	1	2			1	1	1	1	1	1	1	1	1	1	1	1	1	1
389	1931	11	2	19311102	2	2008	10	25	20081025	1	1	1		2	2	0													2	3		1	2			1	1	1	1	1	1	1	1	1	1	1	1	1	1
390	1927	10	19	19271019	2	2008	10	25	20081025	1	1	1		2	2	3	11											2	1	1	2	1	1	1		2	1	1	1	1	1	1	1	1	1	1	1	1	1
391	1927	1	16	19270116	2	2008	10	25	20081025	1	1	1		2	2	11												2	2	2	3	1	1	1		3	1	1	1	1	1	1	1	1	1	1	1	1	1
392	1932	8	21	19320821	2	2008	10	25	20081025	1	1	1		2	2	0													2	3		1	2			1	1	1	1	1	1	1	1	1	1	1	1	1	1
393	1930	8	22	19300822	2	2008	10	25	20081025	1	1	1		4	1	0													1	3		2	2			3	2	1	2	1	1	1	1	1	2	2	2	2	2
394	1932	12	14	19321214	2	2008	10	25	20081025	1	1	1		2	2	8											1		2	2	3	1	2			1	1	1	1	1	1	1	1	2	2	1	1	1	1
395	1933	4	20	19330420	2	2008	10	25	20081025	1	1	1		2	2	8	11										2	2	2	2	3	1	2			1	1	1	1	1	1	1	1	2	1	1	1	1	1
396	1930	3	23	19300323	2	2008	10	25	20081025	1	1	1		4	2	11												1	2	1	2	2	2			1	1	1	1	1	1	1	1	2	1	1	1	2	1
397	1924	9	21	19240921	2	2008	10	25	20081025	1	1	1		2	2	13													1	1	3	1	2			1	1	1	1	1	1	1	1	2	1	1	1	1	1
398	1923	11	28	19231128	2	2008	10	25	20081025	1	1	1		3	2	3	13												2	1	2	1	2			1	1	1	1	1	1	1	1	1	1	1	1	1	1
399	1932	11	10	19321110	2	2008	10	25	20081025	1	1	1		2	2	0													2	3		1	2			1	1	1	1	1	1	1	1	1	1	1	1	1	1
400	1932	8	21	19320821	2	2008	10	25	20081025	1	1	1		2	2	8											1		2	1	3	1	2			1	1	1	1	1	1	1	1	1	1	1	1	1	1
401	1931	1	5	19310105	2	2008	10	25	20081025	1	1	1		2	2	8											2		1	1	3	1	2			2	1	1	1	1	1	1	1	1	1	2	2	1	2
402	1926	4	29	19260429	2	2008	10	25	20081025	1	1	1		3	2	11												1	1	1	3	1	2			1	1	1	1	1	1	1	1	1	1	1	1	1	1
403	1931	2	11	19310211	2	2008	10	25	20081025	1	1	1		2	2	8	11										2	2	1	1	3	1	2			1	1	1	1	1	1	1	1	1	1	1	1	1	1
404	1927	1	3	19270103	2	2008	10	25	20081025	1	1	1		2	2	8	11										2	2	2	1	3	1	2			2	1	1	1	1	1	1	1	1	1	1	1	1	1
405	1929	2	4	19290204	2	2008	10	25	20081025	1	1	1		1	2	11												1	2	3		1	2			1	1	1	1	1	1	1	1	2	1	1	1	1	2
406	1927	5	30	19270530	2	2008	10	25	20081025	1	1	1		2	2	8											1		2	3		1	2			1	1	1	1	1	1	1	2	2	1	1	1	1	2
407	1929	9	29	19290929	2	2008	10	25	20081025	1	1	1		1	2	11												1	2	3		1	2			1	1	1	1	1	1	1	2	1	1	1	1	1	1
408	1928	2	27	19280227	2	2008	10	25	20081025	1	1	1		3	2	13													2	3		1	2			1	1	1	1	1	1	1	1	2	1	1	1	1	2
409	1933	3	16	19330316	2	2008	10	25	20081025	1	1	1		1	2	1	8	11									1	2	2	3		1	2			1	1	1	1	1	1	1	1	1	1	1	1	1	1
410	1930	12	26	19301226	2	2008	10	25	20081025	1	1	1		2	2	12													2	1	3	1	2			1	1	1	1	1	1	1	1	1	1	1	1	1	1
411	1927	12	3	19271203	2	2008	10	25	20081025	1	1	1		2	2	3	8										1		2	1	3	1	2			1	1	1	1	1	1	1	1	1	1	1	1	1	1
412	1928	4	13	19280413	2	2008	10	25	20081025	1	1	1		2	2	0													2	2	3	1	2			1	1	1	1	1	1	1	1	1	1	1	1	1	1
413	1930	11	1	19301101	2	2008	10	25	20081025	1	1	1		1	2	13													2	2	3	1	2			1	1	1	1	1	1	1	1	2	1	1	2	1	2
414	1931	5	1	19310501	2	2008	10	25	20081025	1	1	1		2	2	5													1	1	3	1	2			1	1	1	1	1	1	1	1	1	1	1	1	1	2
415	1932	12	8	19321208	2	2008	10	25	20081025	1	1	1		2	2	0													2	1	3	1	2			2	1	1	1	1	1	1	1	1	1	1	1	1	1
416	1929	7	5	19290705	2	2008	10	25	20081025	1	1	1		2	2	11												2	2	1	3	1	2			1	1	1	1	1	1	1	1	1	1	1	1	1	1
417	1925	11	18	19251118	2	2008	10	25	20081025	1	1	1		1	2	8	9										2		2	3		2	2			2	1	1	1	1	1	2	1	2	1	2	1	2	2
418	1933	8	30	19330830	2	2008	10	25	20081025	1	1	1		2	2	7										1			2	3		1	2			1	1	1	1	1	1	1	1	1	1	1	1	1	1
419	1929	1	28	19290128	2	2008	10	25	20081025	1	1	1		2	2	0													2	1	3	1	2			1	1	1	1	1	1	1	1	1	1	2	2	1	1
420	1923	11	3	19231103	2	2008	10	25	20081025	1	1	1		2	2	0													1	2	3	1	2			3	1	1	1	1	1	1	1	1	1	1	1	1	1
421	1929	8	16	19290816	2	2008	10	25	20081025	1	1	1		2	2	10													2	2	3	1	2			1	1	1	1	1	1	1	1	1	1	1	1	1	1
422	1933	1	30	19330130	2	2008	10	25	20081025	1	1	1		2	1	2	3												2	3		1	2			1	1	1	1	1	1	1	1	1	1	1	1	1	1
423	1933	9	11	19330911	2	2008	10	25	20081025	1	1	1		2	2	8											2		2	2	3	1	2			1	1	1	1	1	1	1	1	1	1	1	1	1	1
424	1929	4	1	19290401	2	2008	10	25	20081025	1	1	1		2	2	7	8									2	2		2	1	3	1	2			1	1	1	1	1	1	1	1	1	2	1	1	1	1
425	1928	10	3	19281003	2	2008	10	25	20081025	1	1	1		2	2	11	13											1	1	1	3	1	2			1	1	1	1	1	1	1	2	1	1	1	1	1	1
426	1928	2	5	19280205	2	2008	10	25	20081025	1	1	1		2	2	3													2	2	3	1	2			1	1	1	1	1	1	2	2	2	1	2	1	1	1
427	1924	3	18	19240318	2	2008	10	25	20081025	1	1	1		2	1	0													2	2	3	1	2			1	1	1	1	1	1	1	2	1	1	1	1	1	1
428	1930	11	18	19301118	2	2008	10	25	20081025	1	1	1		2	2	0													2	2	3	1	2			2	1	1	1	1	1	1	1	1	1	1	1	1	1
429	1929	2	2	19290202	2	2008	10	25	20081025	1	1	1		2	2	8											2		2	2	3	1	2			1	1	1	1	1	1	1	1	1	1	1	1	1	1
430	1932	8	28	19320828	2	2008	10	25	20081025	1	1	1		1	2	11												1	2	1	3	1	2			1	1	1	1	1	1	1	1	2	1	1	1	1	2
431	1927	9	18	19270918	2	2008	10	25	20081025	1	1	1		1	2	0													2	3		1	2			1	1	1	1	1	1	1	1	1	1	1	1	1	1
432	1925	10	1	19251001	2	2008	10	25	20081025	1	1	1		2	2	1													2	2	3	1	2			1	1	1	1	1	1	1	1	2	1	1	2	1	1
433	1932	8	7	19320807	2	2008	10	25	20081025	1	1	1		1	2	3	8										1		2	3		1	2			1	1	1	1	1	1	1	1	1	1	2	1	1	1
434	1932	3	17	19320317	2	2008	10	25	20081025	1	1	1		2	2	3													2	2	3	1	2			1	1	1	1	1	1	1	2	1	1	1	1	1	2
435	1931	11	23	19311123	2	2008	10	25	20081025	1	1	1		1	2	0													2	3		1	2			2	1	1	1	1	1	1	2	1	1	1	1	1	1
436	1931	6	27	19310627	2	2008	10	25	20081025	1	1	1		1	1	0													2	1	3	1	2			1	1	1	1	1	1	1	2	2	1	1	1	1	1
437	1929	3	9	19290309	2	2008	10	25	20081025	1	1	1		3	2	11												1	2	2	3	1	2			3	1	1	1	1	1	1	1	1	1	1	1	1	1
438	1933	9	10	19330910	2	2008	10	25	20081025	1	1	1		3	2	1	11											1	2	2	3	1	2			1	1	1	1	1	1	1	1	1	1	1	1	1	1
439	1931	1	20	19310120	2	2008	10	25	20081025	1	1	1		2	2	8											1		2	2	3	1	2			1	1	1	1	1	1	1	1	1	1	2	1	1	1
440	1932	8	10	19320810	2	2008	10	25	20081025	1	1	1		2	2	0													2	3		1	2			1	1	1	1	1	1	1	1	2	1	1	1	1	2
441	1933	9	6	19330906	2	2008	10	25	20081025	1	1	1		2	2	8	11	14									0	0	2	3		1	2			2	1	1	1	1	1	1	1	1	1	1	1	1	1
442	1933	7	8	19330708	2	2008	10	25	20081025	1	1	1		2	2	11												2	2	3		1	2			1	1	1	1	1	1	1	1	1	1	2	1	1	1
443	1926	2	22	19260222	2	2008	10	25	20081025	1	1	1		2	2	0													2	2	2	1	2			2	1	1	1	1	1	1	1	1	1	1	1	1	1
444	1932	7	30	19320730	2	2008	10	25	20081025	1	1	1		2	2	3	5	8	11								2	2	1	3		1	2			2	1	1	1	1	1	1	1	1	1	1	1	1	1
445	1927	4	18	19270418	2	2008	10	25	20081025	1	1	1		2	1	3	8										2		2	3		1	1	1		1	1	1	1	1	1	1	1	2	1	2	1	2	1
446	1931	10	30	19311030	2	2008	10	25	20081025	1	1	1		1	1	0													1	2	3	1	2			1	1	1	1	1	1	1	1	1	2	1	1	1	1
447	1926	9	22	19260922	2	2008	10	25	20081025	1	1	1		2	2	11												1	2	2	3	1	2			2	1	1	1	1	1	1	1	1	1	2	1	1	1
448	1926	2	25	19260225	2	2008	10	25	20081025	1	1	1		2	2	0													1	1	3	1	2			1	1	1	1	1	1	1	1	2	1	2	1	1	1
449	1929	11	25	19291125	2	2008	10	25	20081025	1	1	1		2	2	3	8										1		2	3		1	2			1	1	1	1	1	1	1	1	1	1	1	1	1	1
450	1933	6	11	19330611	2	2008	10	25	20081025	1	1	1		2	2	0													2	3		1	2			1	1	1	1	1	1	1	1	1	1	1	1	1	1
451	1928	1	3	19280103	2	2008	10	25	20081025	1	1	1		1	2	0													2	3		1	2			1	1	1	1	1	1	1	1	1	1	1	1	1	1
452	1928	5	3	19280503	2	2008	10	25	20081025	1	1	1		2	1	11												2	1	2	3	1	2			2	1	1	1	1	1	1	1	2	1	1	1	1	1
453	1929	10	28	19291028	2	2008	10	25	20081025	1	1	1		1	2	0													1	1	1	1	2			1	1	1	1	1	1	1	2	2	2	1	1	1	1
454	1930	1	8	19300108	2	2008	10	25	20081025	1	1	1		2	1	12													1	2	3	1	2			1	1	1	1	1	1	1	1	1	1	2	1	2	1
455	1924	1	20	19240120	2	2008	10	25	20081025	1	1	1		2	2	0													1	3		1	2			1	1	1	1	1	1	1	1	1	1	1	1	1	1
456	1930	10	23	19301023	2	2008	10	25	20081025	1	1	1		2	2	0													1	1	3	1	2			1	1	1	1	1	1	2	1	1	1	2	1	1	1
457	1932	7	3	19320703	2	2008	10	25	20081025	1	1	1		2	2	3													2	2	0	1	2			1	1	1	1	1	1	1	1	1	1	1	1	1	1
458	1932	6	10	19320610	2	2008	10	25	20081025	1	1	1		2	2	3	10												2	3		1	2			1	1	1	1	1	1	1	1	1	1	1	1	1	1
459	1928	5	13	19280513	2	2008	10	25	20081025	1	1	1		2	2	8											1		2	1	3	1	2			1	1	1	1	1	1	1	1	1	1	1	1	1	1
460	1930	10	11	19301011	2	2008	10	25	20081025	1	1	1		2	2	8	11										3	3	1	1	3	1	2			1	1	1	1	1	1	1	1	1	1	1	1	1	1
461	1933	1	10	19330110	2	2008	10	26	20081026	1	1	1		2	2	11												1	2	3		1	2			1	1	1	1	1	1	1	1	1	1	1	1	1	1
462	1932	10	1	19321001	2	2008	10	26	20081026	1	1	1		2	2	8											2		2	2	3	2	1	1		1	1	1	1	1	1	1	1	1	1	1	1	1	1
463	1931	10	16	19311016	2	2008	10	26	20081026	1	1	1		2	2	0													2	2	3	1	2			1	1	1	1	1	1	1	1	1	1	1	2	1	2
464	1924	9	11	19240911	2	2008	10	26	20081026	1	1	1		2	2	8											2		2	1	3	1	2			1	1	1	1	1	1	1	1	1	1	1	1	1	1
465	1933	6	25	19330625	2	2008	10	26	20081026	1	1	1		2	2	0													2	2	3	1	2			1	1	1	1	1	1	1	1	1	1	1	1	1	1
466	1930	1	6	19300106	2	2008	10	26	20081026	1	1	1		2	2	8											2		2	3		1	2			1	1	1	1	1	1	1	1	1	1	1	1	1	1
467	1932	10	9	19321009	2	2008	10	26	20081026	1	1	1		2	2	0													2	2	3	1	2			1	1	1	1	1	1	1	1	1	1	1	1	1	1
468	1933	8	11	19330811	2	2008	10	26	20081026	1	1	1		2	2	8											2		2	2	3	1	2			1	1	1	1	1	1	1	1	1	1	1	1	1	1
469	1927	11	2	19271102	2	2008	10	26	20081026	1	1	1		2	2	0													2	3		1	2			1	1	1	1	1	1	1	1	2	1	1	1	1	1
470	1931	6	30	19310630	2	2008	10	26	20081026	1	1	1		1	2	0													2	1	3	1	2			1	1	1	1	1	1	1	1	1	1	1	1	1	1
471	1933	4	13	19330413	2	2008	10	26	20081026	1	1	1		2	2	11												3	2	1	3	1	1	2		1	1	1	1	1	1	1	1	2	1	1	1	1	1
472	1930	7	17	19300717	2	2008	10	26	20081026	1	1	1		3	2	8											2		2	2	3	1	2			2	1	1	1	1	1	1	1	1	1	1	1	1	1
473	1931	7	17	19310717	2	2008	10	26	20081026	1	1	1		1	2	0													2	3		1	2			1	1	1	1	1	1	1	1	1	1	1	1	1	1
474	1929	9	21	19290921	2	2008	10	26	20081026	1	1	1		2	2	0													2	2	3	1	2			2	1	1	1	1	1	1	1	1	1	1	1	1	1
475	1926	8	1	19260801	2	2008	10	26	20081026	1	1	1		3	2	0													2	1	3	1	2			1	1	1	1	1	1	1	1	2	1	1	1	1	1
476	1925	12	1	19251201	2	2008	10	26	20081026	1	1	1		2	2	11												3	2	3		1	2			1	1	1	1	1	1	1	1	2	2	1	1	1	1
477	1930	12	21	19301221	2	2008	10	26	20081026	1	1	1		2	2	11												1	2	3		1	2			1	1	1	1	1	1	1	2	1	1	1	1	1	1
478	1931	6	29	19310629	2	2008	10	26	20081026	1	1	1		2	2	11												2	2	2	3	1	2			1	1	1	1	1	1	1	1	1	1	1	1	1	1
479	1932	6	7	19320607	2	2008	10	26	20081026	1	1	1		1	2	0													2	3		1	2			1	1	1	1	1	1	1	1	1	1	1	1	1	1
480	1930	3	1	19300301	2	2008	10	26	20081026	1	1	1		2	2	14													2	3		1	2			1	1	1	1	1	1	1	1	1	1	1	1	1	1
481	1929	3	20	19290320	2	2008	10	26	20081026	1	1	1		2	2	4													2	1	3	1	2			1	1	1	1	1	1	1	1	2	2	1	1	1	1
482	1933	1	14	19330114	2	2008	10	26	20081026	1	1	1		1	1	13													2	1	3	1	2			1	1	1	1	1	1	1	1	1	1	1	1	1	1
483	1930	1	3	19300103	2	2008	10	26	20081026	1	1	1		2	2	0													2	3		1	2			1	1	1	1	1	1	1	2	1	1	1	1	1	2
484	1927	11	5	19271105	2	2008	10	26	20081026	1	1	1		2	2	11												2	2	2	3	1	2			1	1	1	1	1	1	1	1	1	1	2	1	1	1
485	1930	5	20	19300520	2	2008	10	26	20081026	1	1	1		2	2	1	8	11									1	2	2	1	3	1	2			1	1	1	1	1	1	1	1	1	1	1	1	1	1
486	1933	1	5	19330105	2	2008	10	26	20081026	1	1	1		2	2	11												1	2	1	3	1	2			1	1	1	1	1	1	1	1	1	1	1	1	1	1
487	1930	5	22	19300522	2	2008	10	26	20081026	1	1	1		3	2	10	11											3	2	1	3	1	1	1	2	1	2	1	1	1	1	1	1	2	1	2	2	2	1
488	1925	2	27	19250227	2	2008	10	26	20081026	1	1	1		2	2	0													2	1	3	1	1	1		1	2	1	1	1	1	1	1	1	1	2	2	2	2
489	1930	3	2	19300302	2	2008	10	26	20081026	1	1	1		2	2	0													2	1	3	1	2			1	1	1	1	1	1	1	1	1	1	1	1	1	2
491	1926	7	7	19260707	2	2008	10	26	20081026	1	1	1		1	2	11												1	2	2	3	1	2			1	1	1	1	1	1	1	1	1	1	1	1	1	1
492	1933	3	18	19330318	2	2008	10	26	20081026	1	1	1		3	2	8											1		1	3		1	2			1	1	1	1	1	1	1	1	1	1	1	1	1	1
493	1933	2	13	19330213	2	2008	10	26	20081026	1	1	1		2	2	1	3	8	11								2	2	2	2	3	1	2			1	1	1	1	1	1	1	1	1	1	1	1	1	1
494	1932	2	4	19320204	2	2008	10	26	20081026	1	1	1		2	2	11												3	1	3		1	2			1	1	1	1	1	1	1	1	2	1	1	1	1	1
495	1932	3	21	19320321	2	2008	10	26	20081026	1	1	1		1	2	0													2	1	3	1	2			1	1	1	1	1	1	1	1	1	1	1	1	1	1
496	1927	1	4	19270104	2	2008	10	26	20081026	1	1	1		3	2	7	8									2	2		2	3		1	1	2		2	1	1	1	1	1	1	1	1	1	1	1	1	1
497	1932	11	3	19321103	2	2008	10	26	20081026	1	1	1		2	2	0													2	2	3	1	2			1	1	1	1	1	1	1	1	2	1	1	2	1	1
498	1933	3	28	19330328	2	2008	10	26	20081026	1	1	1		2	2	0													2	3		1	2			1	1	1	1	1	1	1	1	2	1	1	1	1	1
499	1933	1	9	19330109	2	2008	10	26	20081026	1	1	1		2	2	8											1		2	1	3	2	2			1	1	1	1	1	1	1	1	2	1	1	1	1	1
500	1931	6	24	19310624	2	2008	10	26	20081026	1	1	1		2	2	0													2	2	3	1	2			2	1	1	1	1	1	1	1	1	1	1	1	1	1
501	1930	12	7	19301207	2	2008	10	26	20081026	1	1	1		2	2	8	11										1	1	2	2	3	1	2			1	1	1	1	1	1	1	1	1	2	1	1	1	1
502	1932	4	29	19320429	2	2008	10	26	20081026	1	1	1		2	2	0													2	2	3	1	2			1	1	1	1	1	1	1	1	1	1	1	2	1	1
503	1933	5	4	19330504	2	2008	10	26	20081026	1	1	1		2	1	8	11	12									1	2	2	3		1	2			1	1	1	1	1	1	1	1	2	1	1	1	1	1
504	1933	5	23	19330523	2	2008	10	26	20081026	1	1	1		2	2	0													1	2	3	1	2			1	1	1	1	1	1	1	1	1	1	2	1	1	2
505	1925	4	1	19250401	2	2008	10	26	20081026	1	1	1		2	2	11												1	2	3		1	1	1		1	1	1	1	1	1	1	1	1	1	1	1	1	1
506	1927	3	16	19270316	2	2008	10	26	20081026	1	1	1		1	2	11												1	2	1	3	1	2			1	1	1	1	1	1	1	1	1	2	1	1	1	1
507	1931	2	23	19310223	2	2008	10	26	20081026	1	1	1		2	2	11												2	2	2	3	1	1	1		2	1	1	1	1	1	1	1	1	1	1	1	1	1
508	1930	6	5	19300605	2	2008	10	26	20081026	1	1	1		2	2	8	11										1	1	2	2	3	1	2			1	1	1	1	1	1	1	1	2	2	1	2	1	1
509	1933	3	1	19330301	2	2008	10	26	20081026	1	1	1		2	2	0													2	3		1	2			1	1	1	1	1	1	1	1	1	1	1	1	1	1
510	1928	8	2	19280802	2	2008	10	26	20081026	1	1	1		2	2	8	11										2	2	2	1	3	1	2			1	1	1	1	1	1	1	1	1	1	1	1	1	1
511	1930	4	20	19300420	2	2008	10	26	20081026	1	1	1		1	2	0													2	1	3	2	2			1	2	2	1	1	2	2	2	2	1	1	1	2	1
512	1933	3	2	19330302	2	2008	10	26	20081026	1	1	1		2	2	1													1	3		1	2			1	1	1	1	1	1	1	2	1	1	1	1	1	2
513	1931	7	14	19310714	2	2008	10	26	20081026	1	1	1		2	1	0													2	3		1	2			1	1	1	1	1	1	1	1	2	2	1	1	1	1
514	1931	10	27	19311027	2	2008	10	26	20081026	1	1	1		1	2	0													2	2	3	1	2			2	1	1	1	1	1	1	1	1	1	1	1	1	1
515	1933	2	18	19330218	2	2008	10	26	20081026	1	1	1		3	1	8											1		2	2	3	1	1	1		1	1	1	1	1	1	1	1	1	1	1	1	1	1
516	1929	11	1	19291101	2	2008	10	26	20081026	1	1	1		2	1	0													2	3		1	2			1	1	1	1	1	1	1	1	1	1	1	1	1	2
517	1928	5	1	19280501	2	2008	10	26	20081026	1	1	1		1	2	0													2	3		1	2			2	1	1	1	1	1	1	1	1	1	1	1	1	2
518	1926	2	20	19260220	2	2008	10	26	20081026	1	1	1		2	2	8											2		2	2	3	1	2			1	1	1	1	1	1	1	1	1	1	1	1	1	1
519	1933	1	1	19330101	2	2008	10	26	20081026	1	1	1		4	1	11												3	2	1	3	1	1	1		3	2	1	1	1	1	1	1	1	1	1	1	1	1
520	1930	9	30	19300930	2	2008	10	26	20081026	1	1	1		2	2	8	10										2		2	1	3	1	1	1		1	1	1	1	1	1	1	1	1	1	1	1	1	1
521	1928	9	2	19280902	2	2008	10	26	20081026	1	1	1		2	2	0													2	2	3	1	2			1	1	1	1	1	1	1	2	2	1	1	1	1	1
522	1932	9	17	19320917	2	2008	10	26	20081026	1	1	1		2	2	0													2	2	3	1	2			1	1	1	1	1	1	1	1	1	1	1	1	1	1
523	1928	9	22	19280922	2	2008	10	26	20081026	1	1	1		2	2	0													2	2	3	1	2			1	1	1	1	1	1	1	1	1	1	1	1	1	1
524	1926	9	4	19260904	2	2008	10	26	20081026	1	1	1		2	2	0													2	1	3	1	2			1	1	1	1	1	1	1	1	1	1	1	1	1	1
525	1928	12	25	19281225	2	2008	10	26	20081026	1	1	1		2	2	8											2		2	2	3	1	2			2	1	1	1	1	1	1	1	1	1	1	1	1	1
526	1932	11	3	19321103	2	2008	10	26	20081026	1	1	1		2	2	11												1	2	2	3	1	2			1	1	1	1	1	1	1	1	1	1	1	1	1	1
527	1926	2	15	19260215	2	2008	10	26	20081026	1	1	1		4	2	8	11	13									2	3	1	1	3	1	1	2		2	1	1	1	1	1	1	1	1	1	1	1	1	2
528	1927	3	20	19270320	2	2008	10	26	20081026	1	1	1		1	2	0													2	3		1	2			1	1	1	1	1	1	1	1	2	1	1	1	1	1
529	1928	7	14	19280714	2	2008	10	26	20081026	1	1	1		1	2	12													2	3		1	2			2	1	1	1	1	1	1	1	1	1	2	1	1	1
530	1933	1	27	19330127	2	2008	10	26	20081026	1	1	1		2	2	8											2		2	2	3	1	2			1	1	1	1	1	1	1	1	1	1	1	1	1	1
531	1931	7	19	19310719	2	2008	10	26	20081026	1	1	1		2	2	0													2	3		1	2			1	1	1	1	1	1	1	1	1	1	1	1	1	1
532	1932	12	9	19321209	2	2008	10	27	20081027	1	1	1		4	2	8	14										2		2	3		1	2			1	1	1	1	1	1	1	1	1	1	1	1	1	1
533	1931	4	4	19310404	2	2008	10	27	20081027	1	1	1		2	2	3	11											1	1	3		1	2			1	1	1	1	1	1	1	1	1	1	1	1	1	1
534	1932	6	30	19320630	2	2008	10	27	20081027	1	1	1		1	2	0													2	3		1	2			1	1	1	1	1	1	1	1	2	2	1	1	1	1
535	1928	1	28	19280128	2	2008	10	27	20081027	1	1	1		2	2	11	14											3	2	1	3	1	2			2	1	1	1	1	1	1	1	1	1	1	1	1	1
536	1928	2	20	19280220	2	2008	10	27	20081027	1	1	1		1	2	0													2	2	3	1	2			1	1	1	1	1	1	1	1	1	1	1	1	1	1
537	1926	7	7	19260707	2	2008	10	27	20081027	1	1	1		2	2	11												2	2	1	3	1	2			2	1	1	1	1	1	1	1	1	1	2	1	2	1
538	1932	11	15	19321115	2	2008	10	27	20081027	1	1	1		2	2	11	13											1	2	3		1	2			1	1	1	1	1	1	1	1	1	1	1	1	1	1
539	1926	6	22	19260622	2	2008	10	27	20081027	1	1	1		3	1	11												2	2	2	2	2	1	1	2	2	2	1	1	1	1	1	1	1	1	1	2	1	1
540	1924	5	6	19240506	2	2008	10	27	20081027	1	1	1		2	2	8											2		2	2	3	2	1	1		3	1	1	1	1	1	1	1	2	1	1	1	1	1
541	1932	9	21	19320921	2	2008	10	27	20081027	1	1	1		2	2	0													2	2	3	1	2			1	1	1	1	1	1	1	1	1	1	1	1	1	1
542	1924	2	17	19240217	2	2008	10	27	20081027	1	1	1		2	1	3													2	2	3	1	2			1	1	1	1	1	1	1	2	1	2	2	2	1	1
543	1928	10	27	19281027	2	2008	10	27	20081027	1	1	1		2	1	0													2	2	3	1	2			1	1	1	1	1	1	1	1	2	2	1	1	1	1
544	1931	10	28	19311028	2	2008	10	27	20081027	1	1	1		1	2	3													2	1	3	1	2			1	1	1	1	1	1	1	1	2	1	1	1	1	1
545	1932	1	21	19320121	2	2008	10	27	20081027	1	1	1		2	2	0													2	3		1	2			1	1	1	1	1	1	1	1	1	1	1	1	1	1
546	1933	3	31	19330331	2	2008	10	27	20081027	1	1	1		2	2	0													2	2	3	1	2			1	1	1	1	1	1	1	2	1	1	1	1	1	1
547	1931	2	5	19310205	2	2008	10	27	20081027	1	1	1		2	2	6	12												1	2	3	1	2			1	1	1	1	1	1	1	1	1	1	1	1	1	2
548	1926	1	12	19260112	2	2008	10	27	20081027	1	1	1		2	2	0													2	2	3	1	2			1	1	1	1	1	1	1	1	1	2	1	1	1	1
549	1933	3	12	19330312	2	2008	10	27	20081027	1	1	1		2	2	11												1	2	2	3	1	2			2	1	1	1	1	1	1	2	1	1	1	1	1	1
550	1932	6	10	19320610	2	2008	10	27	20081027	1	1	1		2	2	3													2	3		1	2			1	1	1	1	1	1	1	1	1	1	1	1	1	1
551	1929	12	25	19291225	2	2008	10	27	20081027	1	1	1		2	2	0													2	1	3	1	2			1	1	1	1	1	1	1	1	1	1	1	1	1	1
552	1929	9	4	19290904	2	2008	10	27	20081027	1	1	1		2	2	0													1	1	3	1	2			1	1	1	1	1	1	1	1	2	1	1	1	1	2
553	1933	1	18	19330118	2	2008	10	27	20081027	1	1	1		3	2	8											2		2	1	3	1	2			2	1	1	1	1	1	1	1	1	1	1	1	1	1
554	1930	12	12	19301212	2	2008	10	27	20081027	1	1	1		2	2	14													2	2	3	1	2			2	1	1	1	1	1	1	1	1	1	1	1	1	1
555	1930	9	28	19300928	2	2008	10	27	20081027	1	1	1		2	2	3	8										1		2	1	3	1	2			1	1	1	1	1	1	1	1	1	1	1	1	1	1
556	1933	2	1	19330201	2	2008	10	27	20081027	1	1	1		2	2	3	5	14											1	1	3	1	2			1	1	1	1	1	1	1	1	1	1	1	1	1	1
557	1932	5	25	19320525	2	2008	10	27	20081027	1	1	1		2	2	8	11										1	1	2	1	3	1	2			1	1	1	1	1	1	1	1	1	1	1	1	1	1
558	1928	1	30	19280130	2	2008	10	27	20081027	1	1	1		2	1	0													2	3		1	1	1	2	2	1	1	1	1	1	1	1	1	1	1	1	1	1
559	1924	2	26	19240226	2	2008	10	27	20081027	1	1	1		2	1	8	11										1	1	1	1	2	1	2			1	1	1	1	1	1	1	1	1	1	1	1	1	1
560	1932	5	27	19320527	2	2008	10	27	20081027	1	1	1		2	2	11												2	2	2	3	1	2			1	1	1	1	1	1	1	1	1	1	1	1	1	1
561	1931	4	12	19310412	2	2008	10	27	20081027	1	1	1		1	2	0													2	2	3	1	2			1	1	1	1	1	1	1	1	1	1	1	1	1	1
562	1933	2	5	19330205	2	2008	10	27	20081027	1	1	1		3	2	8											1		2	1	3	1	2			1	1	1	1	1	1	1	2	2	2	2	2	1	2
563	1925	3	24	19250324	2	2008	10	27	20081027	1	1	1		2	2	1	3	7	8	11						2	2	1	1	1	2	2	1	1		2	2	1	1	1	1	1	1	1	1	2	2	2	1
564	1925	1	2	19250102	2	2008	10	27	20081027	1	1	1		3	2	3	12												1	2	2	1	1	1		1	1	1	1	1	1	1	1	1	1	1	1	1	1
565	1932	1	2	19320102	2	2008	10	27	20081027	1	1	1		2	2	5	11											3	2	3		1	2			1	1	1	1	1	1	1	1	1	1	1	1	1	1
566	1924	9	2	19240902	2	2008	10	27	20081027	1	1	1		3	2	2													2	1	3	1	1	1		1	1	1	1	1	1	2	1	2	1	2	2	1	1
567	1924	3	17	19240317	2	2008	10	27	20081027	1	1	1		4	1	0													1	1	3	1	2			1	1	1	1	1	2	2	1	1	1	2	2	1	2
568	1932	10	10	19321010	2	2008	10	27	20081027	1	1	1		2	2	0													2	3		1	2			1	1	1	1	1	1	1	1	1	1	1	1	1	1
569	1924	2	19	19240219	2	2008	10	27	20081027	1	1	1		2	2	8											2		1	1	3	1	1	1		1	1	1	1	1	1	1	1	1	1	1	2	2	1
570	1926	10	5	19261005	2	2008	10	27	20081027	1	1	1		1	2	0													2	3		1	2			1	1	1	1	1	1	1	1	1	1	1	1	1	1
571	1933	3	22	19330322	2	2008	10	27	20081027	1	1	1		1	2	8											1		2	2	3	1	2			1	1	1	1	1	1	1	1	1	1	1	1	1	1
572	1925	10	6	19251006	2	2008	10	27	20081027	1	1	1		2	2	8	10										2		2	2	2	1	1	1	2	2	1	1	1	1	1	1	1	2	1	1	1	1	1
573	1926	9	25	19260925	2	2008	10	27	20081027	1	1	1		1	2	0													2	2	3	1	2			1	1	1	1	1	1	1	1	1	1	1	1	1	1
574	1928	4	22	19280422	2	2008	10	27	20081027	1	1	1		2	2	8											1		2	3		1	2			1	1	1	1	1	1	1	1	1	1	1	2	1	1
575	1933	1	7	19330107	2	2008	10	27	20081027	1	1	1		2	2	14													1	1	3	1	1	1		3	1	1	1	1	1	1	1	2	1	1	1	1	1
576	1929	10	21	19291021	2	2008	10	27	20081027	1	1	1		2	2	0													2	2	3	1	2			2	1	1	1	1	1	1	1	1	1	1	1	1	1
577	1932	6	8	19320608	2	2008	10	27	20081027	1	1	1		2	2	8	11										3	2	2	1	3	1	1	1		2	1	1	1	1	1	1	1	1	1	1	1	1	1
578	1930	7	3	19300703	2	2008	10	27	20081027	1	1	1		3	2	12													1	1	3	1	2			1	1	1	1	1	1	1	1	1	1	1	1	1	1
579	1929	3	26	19290326	2	2008	10	27	20081027	1	1	1		1	2	0													2	3		1	2			1	1	1	1	1	1	1	2	2	1	1	1	1	1
580	1929	2	25	19290225	2	2008	10	27	20081027	1	1	1		2	2	13													2	2	3	1	2			1	1	1	1	1	1	1	1	1	1	1	1	1	1
581	1930	2	13	19300213	2	2008	10	27	20081027	1	1	1		3	2	10													2	1	3	1	2			1	1	1	1	1	1	1	1	1	1	1	1	1	1
582	1932	11	23	19321123	2	2008	10	27	20081027	1	1	1		3	1	0													2	3		1	2			4	1	1	1	1	1	1	1	1	1	1	1	1	1
583	1933	3	9	19330309	2	2008	10	27	20081027	1	1	1		2	2	11	14											1	2	3		1	2			2	1	1	1	1	1	1	1	1	1	1	1	1	1
584	1932	1	3	19320103	2	2008	10	27	20081027	1	1	1		2	2	8	11										2	1	1	1	3	1	2			1	1	1	1	1	1	1	1	2	1	1	2	1	1
585	1932	5	5	19320505	2	2008	10	27	20081027	1	1	1		3	1	11												1	2	1	3	2	1	1		2	1	1	1	1	1	2	2	2	1	2	1	2	1
586	1928	9	23	19280923	2	2008	10	27	20081027	1	1	1		3	1	8											2		2	3		1	1	2		2	1	1	1	1	1	1	1	1	1	1	1	1	1
587	1930	1	16	19300116	2	2008	10	27	20081027	1	1	1		2	1	0													2	1	3	1	2			1	1	1	1	1	1	1	1	1	1	1	1	1	1
588	1925	11	6	19251106	2	2008	10	27	20081027	1	1	1		2	2	8	13										1		2	2	3	1	2			3	1	1	1	1	1	1	1	1	1	1	1	1	2
589	1930	2	20	19300220	2	2008	10	27	20081027	1	1	1		2	2	3	11											1	2	2	3	1	2			1	1	1	1	1	1	1	1	1	1	2	2	1	1
590	1925	12	10	19251210	2	2008	10	27	20081027	1	1	1		1	2	0													2	1	3	1	2			1	1	1	1	1	1	1	1	1	1	1	1	1	1
591	1932	10	26	19321026	2	2008	10	27	20081027	1	1	1		1	2	0													2	2	3	1	2			1	1	1	1	1	1	1	1	1	1	1	1	1	1
592	1932	2	3	19320203	2	2008	10	27	20081027	1	1	1		1	2	0													2	3		1	2			1	1	1	1	1	1	1	1	1	1	2	1	1	1
593	1933	2	11	19330211	2	2008	10	27	20081027	1	1	1		1	1	3	4	5											2	2	3	1	2			1	1	1	1	1	1	1	1	1	1	1	1	1	1
594	1933	5	3	19330503	2	2008	10	27	20081027	1	1	1		3	1	11												1	2	2	2	1	2			1	1	1	1	1	1	1	1	1	1	1	1	1	1
595	1924	8	7	19240807	2	2008	10	27	20081027	1	1	1		2	2	7										1			2	2	3	1	2			2	1	1	1	1	1	1	1	1	1	1	1	1	1
596	1932	8	13	19320813	2	2008	10	27	20081027	1	1	1		2	2	8											2		2	2	3	1	2			2	1	1	1	1	1	2	1	1	1	2	1	1	1
597	1924	1	9	19240109	2	2008	10	27	20081027	1	1	1		2	2	0													2	2	3	1	2			2	1	1	1	1	1	1	1	1	1	1	2	1	1
598	1923	10	27	19231027	2	2008	10	27	20081027	1	1	1		1	2	0													2	3		1	2			1	1	1	1	1	1	1	2	2	1	1	1	1	2
599	1924	10	20	19241020	2	2008	10	27	20081027	1	1	1		1	2	8											1		2	2	3	1	2			1	1	1	1	1	1	1	1	2	1	1	1	1	1
600	1926	7	4	19260704	2	2008	10	27	20081027	1	1	1		2	2	8											1		2	1	3	1	2			1	1	1	1	1	1	1	1	1	1	1	1	1	1
601	1927	9	19	19270919	2	2008	10	27	20081027	1	1	1		2	2	0													2	2	3	1	2			2	1	1	1	1	1	1	1	1	1	2	1	1	2
602	1927	10	30	19271030	2	2008	10	27	20081027	1	1	1		3	1	8	11										2	2	2	1	1	2	2			2	2	1	1	1	1	1	1	2	1	2	1	1	1
603	1928	1	5	19280105	2	2008	10	27	20081027	1	1	1		2	2	11												1	1	1	3	1	1	1		2	1	1	1	1	1	1	1	1	1	1	1	1	1
604	1929	4	1	19290401	2	2008	10	27	20081027	1	1	1		2	2	12													2	1	3	1	2			2	1	1	1	1	1	1	1	2	1	1	1	1	1
605	1929	6	6	19290606	2	2008	10	27	20081027	1	1	1		4	2	5	8										3		1	1	3	1	2			1	1	1	1	1	1	1	2	2	1	2	1	1	2
606	1931	6	2	19310602	2	2008	10	27	20081027	1	1	1		3	2	1	6	7	8	13						3	2		1	2	3	1	2			1	1	1	1	1	1	1	1	1	1	1	1	1	1
607	1929	1	2	19290102	2	2008	10	27	20081027	1	1	1		2	2	8											1		2	2	3	1	2			1	1	1	1	1	1	1	1	1	1	2	1	1	1
608	1930	9	11	19300911	2	2008	10	27	20081027	1	1	1		2	2	11												2	1	1	2	1	2			1	1	1	1	1	1	1	1	1	1	1	1	1	1
609	1928	7	26	19280726	2	2008	10	27	20081027	1	1	1		2	2	8											1		2	3		1	2			1	1	1	1	1	1	1	1	1	1	1	1	1	1
610	1926	10	18	19261018	2	2008	10	27	20081027	1	1	1		2	2	8											1		2	2	3	1	2			1	1	1	1	1	1	1	1	1	1	1	1	1	1
611	1926	11	28	19261128	2	2008	10	27	20081027	1	1	1		2	2	11												1	1	2	3	1	2			1	1	1	1	1	1	1	1	1	1	1	1	1	1
612	1932	9	19	19320919	2	2008	10	27	20081027	1	1	1		2	2	0													2	1	3	1	2			1	1	1	1	1	1	1	1	1	1	1	1	1	1
613	1930	3	13	19300313	2	2008	10	27	20081027	1	1	1		2	2	11												1	2	2	3	1	2			1	1	1	1	1	1	1	1	1	1	1	1	1	1
614	1930	3	13	19300313	2	2008	10	27	20081027	1	1	1		3	1	6	11	12										2	2	2	3	2	1	1		1	2	1	1	1	1	1	1	1	1	1	1	1	1
615	1928	6	25	19280625	2	2008	10	27	20081027	1	1	1		3	2	3	8	13									2		2	2	3	1	2			2	1	1	1	1	1	1	1	1	1	1	1	1	1
616	1925	11	28	19251128	2	2008	10	27	20081027	1	1	1		2	2	0													2	1	3	1	2			1	1	1	1	1	1	1	1	1	1	1	1	1	1
617	1927	12	9	19271209	2	2008	10	27	20081027	1	1	1		2	2	7										1			2	3		1	2			1	1	1	1	1	1	1	1	1	1	1	1	1	1
618	1927	8	7	19270807	2	2008	10	27	20081027	1	1	1		2	2	5	8										2		2	2	3	1	2			1	1	1	1	1	1	1	1	1	1	1	1	1	1
619	1932	8	2	19320802	2	2008	10	27	20081027	1	1	1		3	1	8	11										2	2	1	2	3	1	2			1	1	1	1	1	1	1	1	1	1	1	1	1	1
620	1931	2	1	19310201	2	2008	10	27	20081027	1	1	1		2	2	13													1	2	3	1	2			1	1	1	1	1	1	1	1	1	1	1	1	1	1
621	1931	4	17	19310417	2	2008	10	27	20081027	1	1	1		1	2	3													1	1	3	1	2			1	1	1	1	1	1	1	1	1	1	1	1	1	1
622	1925	10	4	19251004	2	2008	10	27	20081027	1	1	1		2	2	8	11										2	2	2	1	3	1	2			1	1	1	1	1	1	1	1	1	1	1	1	1	1
623	1927	2	27	19270227	2	2008	10	27	20081027	1	1	1	2	4	2	11												1	1	2	3	2	1	1	2	2	2	2	2	2	2	2	2	2	1	1	2	1	1
624	1928	1	15	19280115	2	2008	10	27	20081027	1	1	1		3	2	11												2	2	1	3	1	2			2	1	1	1	1	1	1	1	2	1	2	1	1	1
625	1930	12	2	19301202	2	2008	10	27	20081027	1	1	1		4	2	3	8	11									2	3	1	1	3	1	2			1	1	1	1	1	1	1	1	1	1	1	1	1	1
626	1928	1	30	19280130	2	2008	10	27	20081027	1	1	1		2	2	0													2	2	3	1	2			1	1	1	1	1	1	1	1	1	1	1	2	1	2
627	1925	8	6	19250806	2	2008	10	28	20081028	1	1	1		1	2	8											2		2	2	3	1	2			1	1	1	1	1	1	1	1	1	1	1	1	1	1
628	1930	6	8	19300608	2	2008	10	28	20081028	1	1	1		2	2	0													2	2	3	1	2			1	1	1	1	1	1	1	1	1	1	2	1	1	1
629	1927	11	18	19271118	2	2008	10	28	20081028	1	1	1		2	2	3	11											2	2	1	3	1	1	1		2	1	1	1	1	1	1	1	2	1	1	2	1	2
630	1928	2	7	19280207	2	2008	10	28	20081028	1	1	1		2	2	0													2	3		1	2			1	1	1	1	1	1	1	2	1	2	1	2	1	2
631	1926	12	10	19261210	2	2008	10	28	20081028	1	1	1		2	2	3	7									1			2	1	3	1	2			1	1	1	1	1	1	2	1	1	1	1	2	1	1
632	1928	9	6	19280906	2	2008	10	28	20081028	1	1	1		3	2	11	14											2	2	1	1	2	1	1	2	2	2	1	1	2	1	1	1	2	1	1	1	1	1
633	1929	1	27	19290127	2	2008	10	28	20081028	1	1	1		2	2	13													2	2	3	1	2			1	1	1	1	1	1	1	1	2	1	1	1	1	1
634	1930	6	25	19300625	2	2008	10	28	20081028	1	1	1		2	2	8	11	12									3	3	2	1	3	1	2			1	1	1	1	1	1	1	1	1	1	2	1	1	1
635	1931	8	29	19310829	2	2008	10	28	20081028	1	1	1		1	2	0													2	3		1	2			1	1	1	1	1	1	1	1	1	1	1	1	1	1
636	1930	7	20	19300720	2	2008	10	28	20081028	1	1	1		2	2	0													2	2	3	1	2			1	1	1	1	1	1	1	1	1	1	1	1	1	1
637	1926	6	24	19260624	2	2008	10	28	20081028	1	1	1		2	2	8											2		2	1	3	1	2			1	1	1	1	1	1	1	1	2	1	1	1	1	1
638	1927	5	2	19270502	2	2008	10	28	20081028	1	1	1		3	1	0													2	2	3	1	2			1	1	1	1	1	1	1	1	1	1	1	1	1	1
639	1929	5	22	19290522	2	2008	10	28	20081028	1	1	1		2	2	0													1	3		1	2			1	1	1	1	1	1	1	2	2	1	2	1	1	1
640	1930	6	4	19300604	2	2008	10	28	20081028	1	1	1		2	1	13													2	1	3	1	2			2	1	1	1	1	1	1	1	2	1	2	1	1	1
641	1931	11	30	19311130	2	2008	10	28	20081028	1	1	1		2	2	8											2		2	1	3	1	2			1	1	1	1	1	1	2	1	1	1	1	1	1	2
642	1932	10	13	19321013	2	2008	10	28	20081028	1	1	1		3	1	5	8										2		2	1	3	1	2			1	1	1	1	1	2	1	2	2	1	2	2	1	1
643	1925	6	25	19250625	2	2008	10	28	20081028	1	1	1		2	2	0													2	3		1	2			1	1	1	1	1	1	1	1	2	1	1	2	1	1
644	1932	3	26	19320326	2	2008	10	28	20081028	1	1	1		4	2	8	11	12									2	2	2	1	3	1	2			1	1	1	1	1	1	1	1	1	1	1	1	1	1
645	1930	1	29	19300129	2	2008	10	28	20081028	1	1	1		2	2	0													2	3		1	2			1	1	1	1	1	1	1	1	1	1	2	1	1	2
647	1933	4	6	19330406	2	2008	10	28	20081028	1	1	1		2	2	2													2	2	3	1	2			1	1	1	1	1	1	1	2	1	1	1	1	1	2
648	1932	6	23	19320623	2	2008	10	28	20081028	1	1	1		2	2	0													2	3		1	2			1	1	1	1	1	1	1	1	2	1	1	1	1	2
649	1928	5	25	19280525	2	2008	10	28	20081028	1	1	1		2	1	0													2	2	3	1	2			2	1	1	1	1	1	1	1	1	1	1	1	1	1
650	1927	4	28	19270428	2	2008	10	28	20081028	1	1	1		3	2	6	8	9	13								2		1	2	3	1	2			2	1	1	1	1	1	1	1	2	1	1	2	1	1
651	1927	11	11	19271111	2	2008	10	28	20081028	1	1	1		2	2	0													2	1	3	1	2			1	1	1	1	1	1	1	1	1	1	2	1	1	1
652	1928	6	9	19280609	2	2008	10	28	20081028	1	1	1		2	2	0													2	3		1	2			1	1	1	1	1	1	1	1	1	1	1	1	1	1
653	1929	4	1	19290401	2	2008	10	28	20081028	1	1	1		1	2	0													2	3		1	2			1	1	1	1	1	1	1	1	1	1	2	1	2	1
654	1931	7	25	19310725	2	2008	10	28	20081028	1	1	1		2	2	0													2	1	3	1	2			2	1	1	1	1	1	1	1	2	1	1	1	1	1
655	1930	8	9	19300809	2	2008	10	28	20081028	1	1	1		2	1	0													2	3		1	2			1	1	1	1	1	1	1	1	2	1	1	1	1	1
656	1933	4	10	19330410	2	2008	10	28	20081028	1	1	1		1	2	8	13										3		2	1	3	1	1	1		3	1	1	1	1	1	1	1	1	1	2	1	1	1
657	1933	3	2	19330302	2	2008	10	28	20081028	1	1	1		2	2	0													2	3		1	2			1	1	1	1	1	1	1	1	1	1	1	1	1	1
658	1932	10	25	19321025	2	2008	10	28	20081028	1	1	1		2	2	0													2	2	3	1	2			1	1	1	1	1	1	1	1	1	1	1	1	1	1
659	1925	11	6	19251106	2	2008	10	28	20081028	1	1	1		1	2	11												1	2	1	3	1	2			1	1	1	1	1	1	1	1	1	1	1	1	1	1
660	1925	4	28	19250428	2	2008	10	28	20081028	1	1	1		2	2	0													2	1	2	1	2			1	1	1	1	1	1	1	1	2	1	1	2	1	1
661	1926	2	5	19260205	2	2008	10	28	20081028	1	1	1		3	1	13													2	1	1	2	1	1	2	3	2	2	2	1	1	1	1	1	1	2	1	2	1
662	1931	7	30	19310730	2	2008	10	28	20081028	1	1	1		3	1	5	10												2	2	3	1	2			2	1	1	1	1	1	1	1	2	1	1	1	1	1
663	1932	1	29	19320129	2	2008	10	28	20081028	1	1	1		3	2	8											2		2	2	2	1	2			2	1	1	1	1	1	1	1	1	2	1	1	2	1
664	1929	2	1	19290201	2	2008	10	28	20081028	1	1	1		2	2	3													2	1	3	1	2			1	1	1	1	1	1	1	1	1	1	1	1	1	1
665	1933	2	20	19330220	2	2008	10	28	20081028	1	1	1		2	2	0													2	2	3	1	2			1	1	1	1	1	1	1	1	2	1	1	1	1	1
666	1929	2	9	19290209	2	2008	10	28	20081028	1	1	1		1	2	0													2	1	3	1	2			1	1	1	1	1	1	1	1	2	1	1	1	1	1
667	1931	11	4	19311104	2	2008	10	28	20081028	1	1	1		2	2	8											1		2	3		1	2			2	1	1	1	1	1	1	1	1	1	2	1	1	1
668	1933	1	20	19330120	2	2008	10	28	20081028	1	2	1		4	1	7	8									3	3		1	1	3	1	2			1	1	1	1	1	1	1	1	1	1	1	1	1	1
669	1932	8	2	19320802	2	2008	10	28	20081028	1	1	1		2	2	0													2	3		1	2			1	1	1	1	1	1	1	1	2	1	1	1	1	1
670	1932	4	28	19320428	2	2008	10	28	20081028	1	1	1		2	2	12	13												2	1	3	1	2			1	1	1	1	1	1	1	1	2	1	1	1	1	2
671	1926	2	15	19260215	2	2008	10	28	20081028	1	1	1		2	2	3													1	1	3	1	1	1		1	1	1	1	1	1	1	1	2	1	2	2	1	1
672	1926	4	26	19260426	2	2008	10	28	20081028	1	1	1		2	2	0													2	2	3	1	2			2	1	1	1	1	1	1	1	1	1	1	1	1	1
673	1933	7	11	19330711	2	2008	10	28	20081028	1	1	1		1	2	8											2		2	3		1	2			1	1	1	1	1	1	1	1	1	1	1	1	1	1
674	1926	9	13	19260913	2	2008	10	28	20081028	1	1	1		2	2	0													2	3		1	2			1	1	1	1	1	1	1	1	1	1	1	1	1	1
675	1927	10	28	19271028	2	2008	10	28	20081028	1	1	1		2	2	1	8	11									2	2	2	2	3	1	2			1	1	1	1	1	1	1	1	1	1	1	1	1	1
676	1930	3	9	19300309	2	2008	10	28	20081028	1	1	1		2	2	7										2			2	2	3	1	1	1		2	1	1	1	1	1	1	2	1	2	2	1	1	1
677	1931	1	9	19310109	2	2008	10	28	20081028	1	1	1		2	2	0													2	3		1	2			1	1	1	1	1	1	1	1	1	1	1	1	1	1
678	1926	3	8	19260308	2	2008	10	28	20081028	1	1	1		2	2	0													1	2	3	1	2			1	1	1	1	1	1	1	2	1	1	1	1	1	2
679	1933	1	18	19330118	2	2008	10	28	20081028	1	1	1		2	2	10	11											3	2	2	3	1	2			1	1	1	1	1	1	1	1	1	1	1	1	1	1
680	1926	11	22	19261122	2	2008	10	28	20081028	1	1	1		4	2	1	3	5	6	7	8	9	10	12	13	2	2		2	1	1	1	1	1		2	1	1	1	1	1	1	2	1	1	2	2	2	2
681	1926	11	30	19261130	2	2008	10	28	20081028	1	1	1		2	1	0													2	1	3	1	1	1		1	1	1	1	1	1	1	1	1	1	1	1	1	1
682	1928	8	8	19280808	2	2008	10	28	20081028	1	1	1		2	2	3													2	1	2	1	1	2		2	1	1	1	1	1	1	1	2	1	2	2	1	2
683	1930	8	6	19300806	2	2008	10	28	20081028	1	1	1		1	2	8											1		2	3		1	2			1	1	1	1	1	1	1	1	1	1	1	1	1	1
684	1930	4	16	19300416	2	2008	10	28	20081028	1	1	1		2	2	11	12											2	2	2	3	1	2			1	1	1	1	1	1	1	1	2	1	2	2	1	1
685	1929	2	16	19290216	2	2008	10	28	20081028	1	1	1		2	2	0													2	2	3	1	2			1	1	1	1	1	1	1	1	1	1	1	1	1	1
686	1928	11	25	19281125	2	2008	10	28	20081028	1	1	1		3	2	1	8	9									2		2	1	3	1	2			2	1	1	1	1	1	1	1	2	1	2	1	1	1
688	1928	3	20	19280320	2	2008	10	28	20081028	1	1	1		2	1	7	11									1		1	2	2	3	1	2			1	1	1	1	1	1	1	1	1	1	1	1	1	1
689	1927	6	19	19270619	2	2008	10	28	20081028	1	1	1		2	2	11												1	2	1	3	1	2			3	1	1	1	1	1	1	1	2	1	1	2	1	2
690	1930	3	2	19300302	2	2008	10	28	20081028	1	1	1		1	2	10	11											1	1	2	3	1	2			1	1	1	1	1	1	1	1	1	1	1	1	1	1
691	1930	8	17	19300817	2	2008	10	28	20081028	1	1	1		1	2	0													1	1	3	1	2			1	1	1	1	1	1	1	1	1	1	1	1	1	1
692	1927	8	26	19270826	2	2008	10	28	20081028	1	1	1		2	2	11												2	2	2	3	1	2			1	1	1	1	1	1	1	1	1	1	2	1	1	1
693	1928	1	18	19280118	2	2008	10	28	20081028	1	1	1		1	2	8											2		2	2	3	1	2			1	1	1	1	1	1	1	1	1	1	1	1	1	1
694	1927	8	23	19270823	2	2008	10	28	20081028	1	1	1		1	2	0													2	2	3	1	2			3	1	1	1	1	1	1	1	1	1	1	1	1	1
695	1926	3	31	19260331	2	2008	10	28	20081028	1	1	1		3	1	8	11	12									2	2	1	1	3	1	2			2	1	1	1	1	1	1	1	2	1	1	1	1	1
696	1927	11	6	19271106	2	2008	10	28	20081028	1	1	1		2	2	14													2	1	3	1	2			1	1	1	1	1	1	1	1	1	1	1	1	1	1
697	1930	1	8	19300108	2	2008	10	28	20081028	1	1	1		2	2	0													2	3		1	2			1	1	1	1	1	1	1	1	1	1	1	1	1	1
698	1930	1	11	19300111	2	2008	10	28	20081028	1	1	1		1	2	0													2	1	3	1	2			1	1	1	1	1	1	1	1	1	1	1	1	1	1
699	1932	3	4	19320304	2	2008	10	28	20081028	1	1	1		1	2	14													2	3		1	2			1	1	1	1	1	1	1	1	1	1	1	1	1	1
700	1931	5	2	19310502	2	2008	10	28	20081028	1	1	1		2	2	8	11	13									1	2	1	2	3	1	1	1		1	1	1	1	1	1	1	1	1	1	2	2	1	1
701	1931	11	17	19311117	2	2008	10	28	20081028	1	1	1		2	2	0													2	2	3	1	2			1	1	1	1	1	1	1	1	1	1	1	1	1	1
702	1925	10	5	19251005	2	2008	10	28	20081028	1	1	1		3	2	1	3	4	11									1	2	1	3	1	2			2	1	1	1	1	1	2	1	1	1	1	2	1	1
703	1929	4	12	19290412	2	2008	10	28	20081028	1	1	1		3	2	13													2	1	3	1	1	1		2	1	1	1	1	1	1	1	2	1	1	1	1	2
704	1930	10	8	19301008	2	2008	10	28	20081028	1	1	1		2	2	0													2	1	3	1	2			1	1	1	1	1	1	1	1	1	1	1	1	1	1
705	1931	6	20	19310620	2	2008	10	28	20081028	1	1	1		2	2	0													2	2	3	1	2			1	1	1	1	1	1	1	1	1	1	1	1	1	1
706	1924	6	21	19240621	2	2008	10	28	20081028	1	1	1		1	2	0													2	3		1	2			1	1	1	1	1	1	1	1	1	1	1	1	1	1
707	1928	8	26	19280826	2	2008	10	28	20081028	1	1	1		3	1	8	11										1	3	2	1	3	1	2			2	1	1	1	1	1	1	1	1	2	1	1	1	1
708	1925	4	4	19250404	2	2008	10	28	20081028	1	1	1		2	2	0													2	1	3	1	2			1	1	1	1	1	1	1	1	1	1	2	2	1	2
709	1930	1	21	19300121	2	2008	10	28	20081028	1	1	1		3	1	3	8	11									2	2	1	1	3	1	2			1	1	1	1	1	1	1	1	1	1	2	1	1	1
710	1923	11	3	19231103	2	2008	10	28	20081028	1	1	1		2	2	14													1	2	3	1	2			1	1	1	1	1	1	1	1	2	1	1	1	1	1
711	1925	8	5	19250805	2	2008	10	28	20081028	1	1	1		3	2	8	14										1		2	1	3	1	1	2		2	1	1	1	1	1	1	1	2	1	2	1	1	1
712	1933	7	24	19330724	2	2008	10	28	20081028	1	1	1		3	2	14													2	2	3	1	2			1	1	1	1	1	1	1	1	1	1	1	1	1	1
713	1929	2	10	19290210	2	2008	10	28	20081028	1	1	1		2	2	8											1		2	1	3	1	1	1		1	1	1	1	1	1	1	1	2	1	1	2	1	1
714	1930	11	25	19301125	2	2008	10	28	20081028	1	1	1		2	2	11												1	2	3		1	2			1	1	1	1	1	1	1	1	1	1	1	1	1	1
715	1928	3	10	19280310	2	2008	10	28	20081028	1	1	1		2	2	8											1		2	2	3	1	2			2	1	1	1	1	1	1	1	1	1	1	2	1	1
716	1928	3	1	19280301	2	2008	10	28	20081028	1	1	1		1	2	0													2	2	3	1	2			1	1	1	1	1	1	1	1	1	1	1	1	1	1
717	1930	1	27	19300127	2	2008	10	28	20081028	1	1	1		2	2	0													2	3		1	2			2	1	1	1	1	1	1	1	1	1	1	1	1	1
718	1929	12	15	19291215	2	2008	10	28	20081028	1	1	1		2	2	9													2	2	3	1	2			2	1	1	1	1	1	1	1	1	1	1	1	1	1
719	1927	1	21	19270121	2	2008	10	28	20081028	1	1	1		3	2	11												2	2	2	3	1	2			1	1	1	1	1	1	1	1	1	1	1	1	1	1
720	1927	3	2	19270302	2	2008	10	28	20081028	1	1	1		3	2	11												2	2	2	2	1	2			1	1	1	1	1	1	1	1	2	1	1	2	1	1
721	1931	10	23	19311023	2	2008	10	28	20081028	1	1	1		1	2	0													2	3		1	2			1	1	1	1	1	1	1	1	1	1	1	1	1	1
722	1927	12	15	19271215	2	2008	10	28	20081028	1	1	1		2	2	3	8										2		2	3		1	2			1	1	1	1	1	1	1	1	1	1	2	2	1	2
723	1926	4	20	19260420	2	2008	10	28	20081028	1	1	1		2	2	11												1	2	3		1	2			1	1	1	1	1	1	1	1	1	1	1	1	1	1
724	1928	8	15	19280815	2	2008	10	29	20081029	1	1	1		2	2	11												1	2	1	3	1	2			1	1	1	1	1	1	1	1	1	1	1	1	1	1
725	1924	12	25	19241225	2	2008	10	29	20081029	1	1	1		4	2	14													2	3		2	2			1	2	1	1	1	1	1	1	1	1	2	1	2	1
726	1926	4	15	19260415	2	2008	10	29	20081029	1	1	1		1	2	0													2	3		1	2			1	1	1	1	1	1	1	1	1	1	1	1	1	1
727	1932	10	27	19321027	2	2008	10	29	20081029	1	1	1		2	2	0													1	2	3	1	2			1	1	1	1	1	1	1	1	1	1	1	2	1	1
728	1929	8	12	19290812	2	2008	10	29	20081029	1	1	1		2	2	3	8										1		2	3		1	2			1	1	1	1	1	1	1	1	1	1	1	1	1	1
729	1924	10	2	19241002	2	2008	10	29	20081029	1	1	1		2	2	4	11											1	2	1	3	2	1	1		1	1	1	1	1	1	1	1	2	1	1	2	1	1
730	1928	6	24	19280624	2	2008	10	29	20081029	1	1	1		3	2	11												1	2	3		1	1	1		1	1	1	1	1	1	1	1	1	1	1	1	1	2
731	1931	1	2	19310102	2	2008	10	29	20081029	1	1	1		2	2	1	8										2		1	3		1	2			1	1	1	1	1	1	1	1	1	1	1	1	1	1
732	1933	6	9	19330609	2	2008	10	29	20081029	1	1	1		3	2	7	8									1	1		2	2	3	1	2			1	1	1	1	1	1	1	1	2	1	1	1	1	1
733	1925	11	12	19251112	2	2008	10	29	20081029	1	1	1		2	2	8											1		1	1	3	1	2			1	1	1	1	1	1	1	1	2	1	1	1	1	1
734	1929	3	25	19290325	2	2008	10	29	20081029	1	1	1		3	1	0													1	3		1	1	2		1	1	1	1	1	1	1	2	2	1	1	1	1	2
735	1933	6	8	19330608	2	2008	10	29	20081029	1	1	1		2	2	11												2	1	1	1	1	2			1	1	1	1	1	1	1	1	1	1	1	1	1	1
736	1925	1	3	19250103	2	2008	10	29	20081029	1	1	1		2	2	0													2	3		1	2			4	1	1	1	1	1	1	1	1	1	1	2	1	2
737	1931	8	25	19310825	2	2008	10	29	20081029	1	1	1		2	2	8											1		2	1	3	1	2			1	1	1	1	1	1	1	1	1	1	1	1	1	1
738	1930	8	28	19300828	2	2008	10	29	20081029	1	1	1		2	1	11												1	2	2	3	1	2			1	1	1	1	1	1	1	1	1	1	1	1	2	1
739	1933	8	27	19330827	2	2008	10	29	20081029	1	1	1		2	2	0													2	1	3	1	2			1	1	1	1	1	1	2	1	1	1	1	1	1	1
740	1924	7	8	19240708	2	2008	10	29	20081029	1	1	1		2	2	0													1	2	3	2	2			2	1	1	1	1	1	2	1	1	1	1	1	1	1
741	1925	9	14	19250914	2	2008	10	29	20081029	1	1	1		2	2	11												1	2	2	3	1	2			1	1	1	1	1	1	1	1	1	1	1	1	1	1
742	1931	4	2	19310402	2	2008	10	29	20081029	1	1	1		1	2	11												1	2	2	3	1	2			1	1	1	1	1	1	1	1	1	1	1	1	1	1
743	1930	8	22	19300822	2	2008	10	29	20081029	1	1	1		2	2	11												2	2	3		1	2			1	1	1	1	1	1	1	1	1	1	1	1	1	1
744	1928	4	29	19280429	2	2008	10	29	20081029	1	1	1		2	2	0													2	2	3	1	2			1	1	1	1	1	1	1	1	1	1	1	1	1	1
745	1931	4	25	19310425	2	2008	10	29	20081029	1	1	1		2	2	8											1		2	2	3	1	2			1	1	1	1	1	1	1	1	1	1	1	1	1	1
746	1923	11	13	19231113	2	2008	10	29	20081029	1	1	1		1	2	0													2	3		1	2			1	1	1	1	1	1	1	1	1	2	1	1	1	1
747	1931	10	9	19311009	2	2008	10	29	20081029	1	1	1		1	2	8											1		2	1	3	1	2			1	1	1	1	1	1	1	1	1	1	1	1	1	1
748	1929	3	20	19290320	2	2008	10	29	20081029	1	1	1		2	2	0													2	1	3	1	2			1	1	1	1	1	1	1	1	1	1	1	1	1	1
749	1932	10	25	19321025	2	2008	10	29	20081029	1	1	1		2	2	0													2	1	3	1	2			1	1	1	1	1	1	1	1	1	1	1	1	1	1
750	1932	4	18	19320418	2	2008	10	29	20081029	1	1	1		2	2	1													2	2	3	1	2			1	1	1	1	1	1	1	2	1	1	1	1	1	1
751	1930	9	23	19300923	2	2008	10	29	20081029	1	1	1		2	2	11												1	2	1	3	1	2			1	1	1	1	1	1	1	1	1	1	1	1	1	1
752	1930	8	10	19300810	2	2008	10	29	20081029	1	1	1		3	2	8	11	14									2	3	2	1	3	1	1	1	2	1	1	1	1	1	1	1	1	1	1	1	1	1	1
753	1932	2	27	19320227	2	2008	10	29	20081029	1	1	1		1	2	0													2	1	3	1	2			1	1	1	1	1	1	1	1	1	1	1	1	1	1
754	1931	4	23	19310423	2	2008	10	29	20081029	1	1	1		2	2	13													2	2	3	1	2			1	1	1	1	1	1	1	1	2	1	1	1	1	1
755	1929	3	31	19290331	2	2008	10	29	20081029	1	1	1		3	2	0													1	1	3	1	2			1	1	1	1	1	1	1	1	1	1	1	1	1	1
756	1930	5	31	19300531	2	2008	10	29	20081029	1	1	1		1	2	0													2	3		1	2			1	1	1	1	1	1	1	1	1	1	1	1	1	1
757	1930	1	24	19300124	2	2008	10	29	20081029	1	1	1		4	2	8											2		2	2	3	1	2			1	1	1	1	1	1	1	1	1	1	1	2	2	1
758	1928	6	5	19280605	2	2008	10	29	20081029	1	1	1		2	2	8											1		2	2	3	1	2			1	1	1	1	1	1	1	1	1	1	1	1	1	1
759	1931	1	23	19310123	2	2008	10	29	20081029	1	1	1		1	2	0													1	3		1	2			1	1	1	1	1	1	1	1	1	1	1	1	1	1
760	1927	4	29	19270429	2	2008	10	29	20081029	1	1	1		2	2	3	7									1			2	2	3	1	2			1	1	1	1	1	1	1	1	1	1	1	1	1	2
761	1933	8	13	19330813	2	2008	10	29	20081029	1	1	1		2	2	8											1		2	2	3	1	2			1	1	1	1	1	1	1	1	1	1	2	1	1	1
762	1925	7	31	19250731	2	2008	10	29	20081029	1	1	1		2	2	8	11										1	1	2	1	3	1	2			2	1	1	1	1	2	2	1	2	1	2	2	1	1
763	1927	7	9	19270709	2	2008	10	29	20081029	1	1	1		3	1	0													1	1	3	1	1	2		1	1	1	1	1	1	1	1	1	1	1	1	1	1
764	1929	11	7	19291107	2	2008	10	29	20081029	1	1	1		2	1	0													1	2	3	1	2			2	1	1	1	1	1	1	1	1	1	1	1	1	1
765	1929	6	5	19290605	2	2008	10	29	20081029	1	1	1		1	2	11												3	2	1	3	1	2			1	1	1	1	1	1	1	1	2	1	1	1	1	1
766	1925	10	15	19251015	2	2008	10	29	20081029	1	1	1		1	2	0													1	2	3	1	2			1	1	1	1	1	1	1	1	2	1	1	1	1	1
767	1929	10	1	19291001	2	2008	10	29	20081029	1	1	1		2	2	11												1	2	2	3	1	2			1	1	1	1	1	1	1	1	1	1	1	1	1	1
768	1929	10	18	19291018	2	2008	10	29	20081029	1	1	1		2	2	0													2	1	3	1	2			1	1	1	1	1	1	1	1	1	1	1	1	1	1
769	1929	1	25	19290125	2	2008	10	29	20081029	1	1	1		2	2	2	11											1	2	2	3	1	2			1	1	1	1	1	1	1	1	2	1	1	1	1	1
770	1925	2	10	19250210	2	2008	10	29	20081029	1	1	1		1	2	11												1	2	1	3	1	2			1	1	1	1	1	1	1	1	1	1	1	2	1	1
771	1930	12	5	19301205	2	2008	10	29	20081029	1	1	1		3	2	8	13										2		1	1	3	1	2			2	1	1	1	1	1	1	2	1	1	1	1	1	1
772	1932	11	19	19321119	2	2008	10	29	20081029	1	1	1		1	2	8											1		2	3		1	2			1	1	1	1	1	1	1	1	1	1	2	1	1	1
773	1929	5	29	19290529	2	2008	10	29	20081029	1	1	1		2	1	4	5	8	13								2		1	1	3	1	2			1	1	1	1	1	1	1	1	1	1	1	1	1	1
774	1925	10	28	19251028	2	2008	10	29	20081029	1	1	1		2	1	8	13										3		2	1	3	1	2			1	1	1	1	1	1	1	1	1	2	1	1	2	2
775	1930	1	3	19300103	2	2008	10	29	20081029	1	1	1		2	2	11												1	2	2	3	1	2			1	1	1	1	1	1	1	1	2	1	1	1	1	1
776	1928	1	24	19280124	2	2008	10	29	20081029	1	1	1		2	2	8											2		1	1	3	1	2			1	1	1	1	1	1	1	1	1	1	1	1	1	1
777	1925	6	28	19250628	2	2008	10	29	20081029	1	1	1		2	2	0													2	3		1	2			1	1	1	1	1	1	1	1	2	1	2	1	1	1
778	1926	8	25	19260825	2	2008	10	29	20081029	1	1	1		2	2	6													1	1	3	1	2			1	1	1	1	1	1	2	1	1	1	1	1	1	1
779	1930	6	19	19300619	2	2008	10	29	20081029	1	1	1		2	2	8											1		2	3		1	2			1	1	1	1	1	1	1	1	2	1	1	1	1	1
780	1929	4	12	19290412	2	2008	10	29	20081029	1	1	1		2	2	8	11										1	2	2	2	3	1	2			2	1	1	1	1	1	1	1	1	1	1	1	1	2
781	1933	1	24	19330124	2	2008	10	29	20081029	1	1	1		2	2	11	12											1	1	2	3	1	2			1	1	1	1	1	1	1	1	1	1	2	1	1	1
782	1932	11	4	19321104	2	2008	10	29	20081029	1	1	1		2	2	8											1		2	1	3	1	2			1	1	1	1	1	1	1	1	2	1	1	1	1	1
783	1927	4	8	19270408	2	2008	10	29	20081029	1	1	1		2	1	11												1	2	3		1	2			1	1	1	1	1	1	1	1	2	1	1	2	1	1
784	1933	6	3	19330603	2	2008	10	29	20081029	1	1	1		1	2	0													2	2	3	1	2			1	1	1	1	1	1	1	1	1	1	1	1	1	1
785	1931	7	1	19310701	2	2008	10	29	20081029	1	1	1		2	2	8	13										2		2	1	3	1	2			1	1	1	1	1	1	1	1	1	1	2	1	1	1
786	1926	1	2	19260102	2	2008	10	29	20081029	1	1	1		2	2	8	11										1	1	2	2	3	1	2			2	1	1	1	1	1	1	1	1	1	1	1	1	1
787	1930	10	25	19301025	2	2008	10	29	20081029	1	1	1		1	2	8											1		2	3		1	2			1	1	1	1	1	1	1	1	1	1	1	1	1	1
788	1932	6	14	19320614	2	2008	10	29	20081029	1	1	1		2	2	0													2	1	3	1	2			1	1	1	1	1	1	1	1	1	1	1	1	1	1
789	1930	9	19	19300919	2	2008	10	29	20081029	1	1	1		2	2	11												3	1	2	3	1	2			1	1	1	1	1	1	1	1	1	2	1	1	1	1
790	1927	4	9	19270409	2	2008	10	29	20081029	1	1	1		4	1	0													2	3		1	2			1	1	1	1	1	1	1	1	2	1	1	1	1	1
791	1933	2	11	19330211	2	2008	10	29	20081029	1	1	1		2	2	8	11										2	2	2	1	3	1	2			1	1	1	1	1	1	1	1	1	1	1	1	1	1
792	1928	1	19	19280119	2	2008	10	29	20081029	1	1	1		2	2	8	11										1	1	2	2	0	1	2			1	1	1	1	1	1	1	1	2	1	1	1	1	2
793	1927	3	17	19270317	2	2008	10	29	20081029	1	1	1		2	2	7										1			2	1	3	1	2			1	1	1	1	1	1	1	1	2	1	2	1	1	1
794	1926	3	19	19260319	2	2008	10	29	20081029	1	1	1		2	2	0													2	3		1	2			1	1	1	1	1	1	1	1	1	1	1	1	1	1
795	1928	4	23	19280423	2	2008	10	29	20081029	1	1	1		1	1	0													2	3		1	2			1	1	1	1	1	1	1	1	1	1	1	1	1	1
796	1928	1	29	19280129	2	2008	10	29	20081029	1	1	1		2	2	8	11										1	1	1	2	3	2	2			1	1	1	1	1	1	1	1	1	1	2	2	1	1
797	1929	2	12	19290212	2	2008	10	29	20081029	1	1	1		2	2	8											1		2	3		1	2			2	1	1	1	1	1	1	2	1	1	2	1	1	1
798	1932	6	2	19320602	2	2008	10	29	20081029	1	1	1		2	2	8	11										1	1	1	2	3	1	2			2	1	1	1	1	1	1	1	1	1	1	1	1	1
799	1925	1	2	19250102	2	2008	10	29	20081029	1	1	1		3	2	7	8	11	12							1	2	1	2	2	3	1	2			2	1	1	1	1	2	2	1	1	1	1	2	1	1
800	1932	3	16	19320316	2	2008	10	29	20081029	1	1	1		2	2	8											2		2	2	3	1	2			1	1	1	1	1	1	1	1	1	1	1	1	1	1
801	1933	1	10	19330110	2	2008	10	29	20081029	1	1	1		2	2	0													2	3		1	2			1	1	1	1	1	1	2	1	1	1	1	1	1	1
802	1933	4	3	19330403	2	2008	10	29	20081029	1	1	1		2	2	11												1	1	2	3	1	2			1	1	1	1	1	1	1	1	1	1	1	1	1	1
803	1932	8	13	19320813	2	2008	10	29	20081029	1	1	1		2	2	2													2	2	3	1	2			1	1	1	1	1	1	1	2	2	1	1	1	1	1
804	1931	12	26	19311226	2	2008	10	29	20081029	1	1	1		2	2	0													2	1	3	1	2			1	1	1	1	1	1	1	1	2	1	1	1	1	1
805	1929	9	25	19290925	2	2008	10	29	20081029	1	1	1		2	2	8											2		2	3		1	2			2	1	1	1	1	1	1	1	2	1	1	1	1	1
806	1933	7	18	19330718	2	2008	10	29	20081029	1	1	1		2	2	0													2	3		1	2			1	1	1	1	1	1	1	1	2	1	1	1	1	1
807	1932	6	16	19320616	2	2008	10	29	20081029	1	1	1		2	2	11												1	2	2	3	2	2			2	1	1	1	1	1	1	1	2	1	1	1	1	1
808	1925	1	1	19250101	2	2008	10	29	20081029	1	1	1		2	2	8	11										2	1	2	1	3	1	1	2		1	1	1	1	1	2	1	1	1	1	1	1	1	1
809	1931	11	22	19311122	2	2008	10	29	20081029	1	1	1		3	2	8											3		1	1	1	2	1	1	2	2	2	1	1	1	1	1	1	1	1	2	2	1	1
810	1926	4	2	19260402	2	2008	10	29	20081029	1	1	1		1	1	5													2	3		1	2			1	1	1	1	1	1	1	1	1	1	1	1	1	1
811	1932	11	16	19321116	2	2008	10	29	20081029	1	1	1		1	2	0													2	3		1	2			2	1	1	1	1	1	1	1	1	1	1	1	1	1
812	1928	7	28	19280728	2	2008	10	29	20081029	1	1	1		3	2	1													2	2	3	1	2			2	1	1	1	1	1	1	1	1	1	2	2	2	2
813	1927	12	13	19271213	2	2008	10	29	20081029	1	1	1		2	2	14													2	3		1	2			1	1	1	1	1	1	1	1	1	1	1	1	1	2
814	1933	5	10	19330510	2	2008	10	30	20081030	1	1	1		1	2	8											1		2	2	3	1	2			1	1	1	1	1	1	1	1	1	1	1	1	1	1
815	1931	6	7	19310607	2	2008	10	30	20081030	1	1	1		3	2	7	11	13								2		2	2	2	3	1	2			1	1	1	1	1	1	1	1	1	1	1	1	1	1
816	1926	2	23	19260223	2	2008	10	30	20081030	1	1	1		2	2	0													2	2	3	1	2			1	1	1	1	1	1	1	2	2	1	1	1	1	1
817	1930	2	21	19300221	2	2008	10	30	20081030	1	1	1		2	2	0													2	3		1	2			1	1	1	1	1	1	1	1	1	1	1	1	1	1
818	1929	10	21	19291021	2	2008	10	30	20081030	1	1	1		2	2	0													2	2	3	1	2			1	1	1	1	1	1	1	1	1	1	1	1	1	1
819	1932	3	5	19320305	2	2008	10	30	20081030	1	1	1		1	2	14													2	2	3	1	2			2	1	1	1	1	1	1	1	1	2	1	1	1	1
820	1932	9	4	19320904	2	2008	10	30	20081030	1	1	1		2	2	0													2	3		1	2			1	1	1	1	1	1	1	1	1	1	1	1	1	1
821	1930	1	5	19300105	2	2008	10	30	20081030	1	1	1		1	2	0													2	3		1	2			1	1	1	1	1	1	1	1	1	1	1	1	1	1
822	1930	10	8	19301008	2	2008	10	30	20081030	1	1	1		2	2	11												2	2	2	3	1	2			1	1	1	1	1	1	1	1	1	1	2	2	1	1
823	1932	5	22	19320522	2	2008	10	30	20081030	1	1	1		2	2	11												1	1	3		1	2			2	1	1	1	1	1	1	1	1	1	1	1	1	1
824	1932	3	19	19320319	2	2008	10	30	20081030	1	1	1		3	1	0													1	2	2	1	2			2	1	1	1	1	1	1	2	2	1	1	1	1	2
825	1933	3	12	19330312	2	2008	10	30	20081030	1	1	1		3	2	8											1		2	3		1	2			1	1	1	1	1	1	1	1	1	1	1	1	1	1
826	1929	12	10	19291210	2	2008	10	30	20081030	1	1	1		2	2	8	11										1	1	2	2	3	1	2			1	1	1	1	1	1	1	1	1	1	1	1	1	1
827	1927	10	31	19271031	2	2008	10	30	20081030	1	1	1	4	2	2	7	13									1			2	1	3	1	1	1		2	1	1	1	2	2	2	1	1	1	2	1	2	1
828	1931	2	17	19310217	2	2008	10	30	20081030	1	1	1		2	2	3	8	11									1	1	2	2	3	1	2			1	1	1	1	1	1	1	1	1	1	1	1	1	1
829	1925	1	4	19250104	2	2008	10	30	20081030	1	1	1		3	2	11												2	2	1	1	1	1	1		1	1	1	1	1	1	1	1	1	1	1	1	1	1
830	1926	10	2	19261002	2	2008	10	30	20081030	1	1	1		4	1	14													2	1	1	2	1	1	2	1	2	1	1	1	1	1	1	1	1	2	2	1	1
831	1933	1	26	19330126	2	2008	10	30	20081030	1	1	1		2	2	11												1	2	2	3	1	2			2	1	1	1	1	1	1	1	2	1	1	1	1	1
832	1925	10	23	19251023	2	2008	10	30	20081030	1	1	1		2	2	3	8	9	10	11	12	13					2	2	1	1	3	1	2			1	1	1	1	1	1	1	1	1	1	1	1	1	1
833	1928	3	31	19280331	2	2008	10	30	20081030	1	1	1		2	2	10													1	3		1	1	1		1	1	1	1	1	1	1	1	1	1	1	1	1	1
834	1926	10	19	19261019	2	2008	10	30	20081030	1	1	1		2	2	8											1		2	2	3	1	2			1	1	1	1	1	1	1	1	1	1	1	1	1	2
835	1928	4	6	19280406	2	2008	10	30	20081030	1	1	1		2	2	3													2	2	3	1	2			1	1	1	1	1	1	1	1	1	1	1	1	1	1
836	1924	8	24	19240824	2	2008	10	30	20081030	1	1	1		3	1	8	10										2		1	1	2	1	1	1		3	1	1	1	1	1	1	1	2	1	2	1	2	2
837	1930	11	1	19301101	2	2008	10	30	20081030	1	1	1		2	2	11												2	2	3		1	2			2	1	1	1	1	1	1	1	1	1	1	1	1	1
838	1925	4	24	19250424	2	2008	10	30	20081030	1	1	1		1	2	0													2	2	3	1	2			1	1	1	1	1	1	1	1	1	1	2	1	1	1
839	1931	3	15	19310315	2	2008	10	30	20081030	1	1	1		2	1	0													1	1	3	1	2			1	1	1	1	1	1	1	1	1	1	1	1	1	1
840	1929	11	13	19291113	2	2008	10	30	20081030	1	1	1		1	2	0													1	1	3	1	2			1	1	1	1	1	1	1	2	2	1	1	1	1	1
841	1924	6	15	19240615	2	2008	10	30	20081030	1	1	1		3	2	0													2	2	3	1	2			1	1	1	1	1	1	1	1	1	1	2	1	1	2
842	1930	10	25	19301025	2	2008	10	30	20081030	1	1	1		2	2	8	11										2	1	2	1	3	1	2			1	1	1	1	1	1	1	1	1	1	1	1	1	1
843	1932	4	27	19320427	2	2008	10	30	20081030	1	1	1		2	2	8											1		2	3		1	2			2	1	1	1	1	1	1	1	1	2	2	1	1	2
844	1930	4	15	19300415	2	2008	10	30	20081030	1	1	1		2	2	0													1	3		3	1	1		2	2	1	1	1	1	2	2	2	1	2	2	1	1
845	1933	8	22	19330822	2	2008	10	30	20081030	1	1	1		2	2	0													1	1	3	1	2			2	1	1	1	1	1	1	1	2	1	1	1	1	1
846	1931	5	22	19310522	2	2008	10	30	20081030	1	1	1		3	2	11												1	2	2	3	1	2			1	1	1	1	1	1	1	1	1	1	1	1	1	1
847	1925	3	18	19250318	2	2008	10	30	20081030	1	1	1		2	2	0													2	2	3	1	2			1	1	1	1	1	1	1	1	1	1	1	1	1	1
848	1933	4	24	19330424	2	2008	10	30	20081030	1	1	1		2	2	12													2	1	3	1	2			1	1	1	1	1	1	1	1	1	1	1	1	1	1
849	1928	3	4	19280304	2	2008	10	30	20081030	1	1	1		2	2	11												2	2	2	3	1	1	1		2	1	1	1	1	1	1	1	1	1	1	1	1	1
850	1931	3	31	19310331	2	2008	10	30	20081030	1	1	1		2	2	0													2	2	3	1	1	1		1	1	1	1	1	1	1	1	1	1	1	1	1	1
851	1930	10	23	19301023	2	2008	10	30	20081030	1	1	1		1	2	0													2	2	3	1	2			1	1	1	1	1	1	1	1	2	1	2	1	1	1
852	1932	3	7	19320307	2	2008	10	30	20081030	1	1	1		2	2	11												1	1	1	3	1	2			1	1	1	1	1	1	1	1	2	1	1	1	1	1
853	1926	6	8	19260608	2	2008	10	30	20081030	1	1	1		2	1	0													2	3		1	1	1		1	1	1	1	1	1	1	1	1	1	1	1	1	1
854	1928	1	18	19280118	2	2008	10	30	20081030	1	1	1		2	2	8											2		2	2	3	1	1	1		2	1	1	1	1	1	1	1	1	1	1	1	1	1
855	1927	3	10	19270310	2	2008	10	30	20081030	1	1	1		2	2	8	11										3	3	2	2	3	1	2			1	1	1	1	1	1	1	1	1	1	2	2	1	1
856	1932	11	19	19321119	2	2008	10	30	20081030	1	1	1		2	2	8	11										1	1	2	1	3	1	2			1	1	1	1	1	1	1	1	1	1	1	1	1	1
857	1931	2	3	19310203	2	2008	10	30	20081030	1	1	1		2	2	0													2	1	3	2	2			1	1	1	1	1	1	1	1	1	1	1	1	1	1
858	1933	4	15	19330415	2	2008	10	30	20081030	1	1	1		2	2	10													2	2	3	1	2			1	1	1	1	1	1	1	1	1	1	1	1	1	1
859	1932	1	26	19320126	2	2008	10	30	20081030	1	1	1		1	2	0													2	2	3	1	2			1	1	1	1	1	1	1	1	1	1	1	1	1	1
860	1930	12	16	19301216	2	2008	10	30	20081030	1	1	1		2	2	4	6												2	3		1	2			1	1	1	1	1	1	1	1	1	1	1	1	1	1
861	1931	3	31	19310331	2	2008	10	30	20081030	1	1	1		2	1	1	8	14									2		1	2	3	1	2			1	1	1	1	1	1	1	1	1	1	1	1	1	1
862	1931	7	9	19310709	2	2008	10	30	20081030	1	1	1		2	2	3	8	11									1	2	1	2	3	1	2			2	1	1	1	1	1	1	1	1	1	1	1	1	1
863	1928	12	5	19281205	2	2008	10	30	20081030	1	1	1		2	2	11												1	2	2	3	1	2			1	1	1	1	1	1	1	1	1	1	1	1	1	1
864	1927	9	25	19270925	2	2008	10	30	20081030	1	1	1		3	2	5	8	11									2	2	1	2	3	1	2			1	1	1	1	1	1	1	1	1	1	1	1	1	1
865	1928	7	12	19280712	2	2008	10	30	20081030	1	1	1		2	2	3													1	3		1	2			1	1	1	1	1	1	1	1	1	1	1	1	1	1
866	1931	5	12	19310512	2	2008	10	30	20081030	1	1	1		2	2	3	11											2	2	2	3	1	2			1	1	1	1	1	1	1	1	1	1	1	1	1	1
867	1932	4	14	19320414	2	2008	10	30	20081030	1	1	1		2	2	14													2	2	3	1	2			2	1	1	1	1	1	1	1	1	1	1	1	1	1
868	1927	8	17	19270817	2	2008	10	30	20081030	1	1	1		3	1	8	11										3	3	2	1	3	1	1	1		2	1	1	1	1	1	1	1	1	1	2	2	1	1
869	1929	3	23	19290323	2	2008	10	30	20081030	1	1	1		2	2	11												1	2	2	3	1	2			2	1	1	1	1	1	1	1	1	1	1	1	1	1
870	1930	3	18	19300318	2	2008	10	30	20081030	1	1	1		2	2	0													2	2	3	1	2			1	1	1	1	1	1	1	1	1	1	1	1	1	1
871	1932	11	16	19321116	2	2008	10	30	20081030	1	1	1		2	2	11												2	1	1	3	2	1	1		2	1	1	1	1	1	1	1	2	1	2	1	1	1
872	1932	4	17	19320417	2	2008	10	30	20081030	1	1	1		2	2	0													1	3		1	2			1	1	1	1	1	1	1	1	1	1	2	1	1	1
873	1926	3	7	19260307	2	2008	10	30	20081030	1	1	1		2	2	12													2	2	3	1	2			1	1	1	1	1	1	1	1	1	1	1	1	1	1
874	1924	4	20	19240420	2	2008	10	30	20081030	1	1	1		1	2	14													2	1	3	1	2			1	1	1	1	1	1	1	1	2	1	1	1	1	1
875	1924	1	2	19240102	2	2008	10	30	20081030	1	1	1		2	2	8	11										1	1	1	1	1	1	1	1		2	1	1	1	1	1	1	1	1	1	2	1	2	2
876	1929	12	6	19291206	2	2008	10	30	20081030	1	1	1		3	2	11	13	14										3	2	1	3	1	2			1	1	1	1	1	1	1	1	1	1	1	1	1	1
877	1926	5	12	19260512	2	2008	10	30	20081030	1	1	1		1	2	0													2	2	3	1	2			1	1	1	1	1	1	1	1	1	1	1	1	1	1
878	1932	12	16	19321216	2	2008	10	30	20081030	1	1	1		2	2	11												2	1	2	3	1	2			1	1	1	1	1	1	1	1	1	1	1	2	1	1
879	1931	7	28	19310728	2	2008	10	30	20081030	1	1	1		1	2	11												1	2	3		1	2			1	1	1	1	1	1	1	1	1	1	1	1	1	1
880	1926	7	31	19260731	2	2008	10	30	20081030	1	1	1		2	2	3	14												2	3		1	2			1	1	1	1	1	1	1	1	2	1	1	1	1	1
881	1928	4	24	19280424	2	2008	10	30	20081030	1	1	1		2	2	12													1	1	3	1	2			1	1	1	1	1	1	1	1	1	1	1	1	1	1
882	1929	12	10	19291210	2	2008	10	30	20081030	1	1	1		3	2	0													2	2	3	1	2			1	1	1	1	1	1	1	1	1	1	1	1	1	1
883	1930	3	24	19300324	2	2008	10	30	20081030	1	1	1		2	2	12													2	1	3	1	2			1	1	1	1	1	1	2	2	2	2	1	1	1	1
884	1927	7	9	19270709	2	2008	10	30	20081030	1	1	1		3	2	8	13										3		2	2	1	1	1	1	2	2	1	1	1	1	1	1	1	2	1	2	1	1	1
885	1932	6	24	19320624	2	2008	10	30	20081030	1	1	1		3	1	1	8	11									2	3	1	1	3	1	2			1	1	1	1	1	1	1	2	1	1	2	1	1	1
886	1930	10	25	19301025	2	2008	10	30	20081030	1	1	1		2	2	0													1	3		1	2			1	1	1	1	1	1	1	1	1	1	1	1	1	1
887	1933	7	11	19330711	2	2008	10	30	20081030	1	1	1		2	2	11												1	2	2	3	1	2			1	1	1	1	1	1	1	1	1	1	1	1	1	1
888	1929	4	8	19290408	2	2008	10	30	20081030	1	1	1		2	2	8											1		2	3		1	2			1	1	1	1	1	1	1	1	1	1	1	1	1	1
889	1933	3	13	19330313	2	2008	10	30	20081030	1	1	1		2	2	3													2	3		1	2			1	1	1	1	1	1	1	1	1	1	1	2	1	1
890	1932	11	29	19321129	2	2008	10	30	20081030	1	1	1		2	2	3													2	2	3	1	2			1	1	1	1	1	1	1	1	1	1	1	1	1	1
891	1930	8	19	19300819	2	2008	10	30	20081030	1	1	1		3	2	11												1	2	2	3	1	2			2	1	1	1	1	1	1	1	2	1	2	2	1	1
892	1924	7	3	19240703	2	2008	10	30	20081030	1	1	1		1	2	0													2	3		1	2			1	1	1	1	1	1	1	1	1	1	1	1	1	1
893	1930	9	28	19300928	2	2008	10	30	20081030	1	3	1		4	1	3													2	1	1	3	1	2		4	2	2	2	2	2	2	2	2	2	2	2	2	2
894	1933	7	7	19330707	2	2008	10	30	20081030	1	1	1		2	2	11												3	2	2	3	1	2			1	1	1	1	1	1	1	1	1	1	1	1	1	1
895	1931	12	17	19311217	2	2008	10	30	20081030	1	1	1		2	2	8	9										1		2	3		1	2			1	1	1	1	1	1	1	1	1	1	1	1	1	1
896	1930	8	24	19300824	2	2008	10	30	20081030	1	1	1		2	2	0													2	3		1	2			1	1	1	1	1	1	1	1	1	1	1	1	1	1
897	1932	11	1	19321101	2	2008	10	30	20081030	1	1	1		2	2	0													2	2	3	1	1	1		1	1	1	1	1	1	1	1	2	1	1	2	1	1
898	1932	1	7	19320107	2	2008	10	30	20081030	1	1	1		4	2	1	8	11									1	2	2	1	3	1	1	1		2	1	1	1	1	1	1	1	1	1	2	1	2	1
899	1928	1	1	19280101	2	2008	10	30	20081030	1	1	1		3	2	8	11										2	2	1	1	1	1	2			2	1	1	1	1	1	1	1	1	1	1	1	1	2
900	1932	4	12	19320412	2	2008	10	30	20081030	1	1	1		1	2	8											1		1	3		1	2			1	1	1	1	1	1	1	1	1	1	1	1	1	1
901	1931	7	31	19310731	2	2008	10	30	20081030	1	1	1		2	2	0													2	2	3	2	1	1	2	1	1	1	1	1	1	1	1	1	1	2	1	1	2
902	1933	8	30	19330830	2	2008	10	30	20081030	1	1	1		2	2	8	11	13									2	1	1	2	3	1	2			2	1	1	1	1	1	1	1	2	1	1	1	1	2
903	1926	12	1	19261201	2	2008	10	30	20081030	1	1	1		2	2	7	8									2	2		2	2	3	1	2			2	1	1	1	1	1	1	1	1	1	2	2	1	1
904	1931	1	1	19310101	2	2008	10	30	20081030	1	1	1		2	2	8											2		2	2	3	1	2			2	1	1	1	1	1	1	1	1	1	1	1	1	1
905	1927	3	23	19270323	2	2008	10	30	20081030	1	1	1		2	2	0													1	1	3	1	2			1	1	1	1	1	1	1	1	1	1	1	1	1	1
906	1930	5	24	19300524	2	2008	10	30	20081030	1	1	1		3	2	0													2	2	3	1	2			2	1	1	1	1	1	1	1	1	1	1	1	1	2
907	1933	9	28	19330928	2	2008	10	30	20081030	1	1	1		1	2	0													2	3		1	2			1	1	1	1	1	1	1	1	1	1	1	1	1	1
908	1932	2	9	19320209	2	2008	10	30	20081030	1	1	1		2	2	8											1		2	2	3	1	2			1	1	1	1	1	1	1	1	1	1	1	1	1	1
909	1924	1	31	19240131	2	2008	10	30	20081030	1	1	1		2	2	8											2		2	2	3	2	2			3	1	1	1	2	2	2	2	2	1	1	1	2	1
910	1924	1	16	19240116	2	2008	10	30	20081030	1	1	1		2	2	8											1		2	2	3	2	1	1	2	1	2	1	1	1	1	1	1	1	1	2	2	2	1
911	1932	2	18	19320218	2	2008	10	30	20081030	1	1	1		2	2	0													1	2	3	1	2			2	1	1	1	1	1	1	1	1	1	1	1	1	1
912	1928	10	10	19281010	2	2008	10	30	20081030	1	1	1		3	1	8											2		2	2	3	1	1	2		1	1	1	1	1	1	1	1	2	1	1	1	1	1
913	1927	6	23	19270623	2	2008	10	30	20081030	1	1	1		2	2	0													2	2	3	1	2			1	1	1	1	1	1	1	1	2	1	1	1	1	1
914	1925	8	12	19250812	2	2008	10	30	20081030	1	1	1		2	2	0													2	3		1	2			1	1	1	1	1	1	1	1	1	1	1	1	1	2
915	1933	9	1	19330901	2	2008	10	30	20081030	1	1	1		2	2	3													2	1	3	1	2			1	1	1	1	1	1	1	1	1	1	1	1	1	1
916	1926	11	24	19261124	2	2008	10	30	20081030	1	1	1		1	2	11												2	2	2	3	1	2			2	1	1	1	1	1	1	1	1	2	1	1	1	2
917	1929	12	15	19291215	2	2008	10	30	20081030	1	1	1		2	2	0													2	3		1	2			1	1	1	1	1	1	1	1	1	1	1	1	1	1
918	1933	6	2	19330602	2	2008	10	30	20081030	1	1	1		2	2	0													2	2	3	1	2			1	1	1	1	1	1	1	1	1	1	1	1	1	1
919	1930	6	9	19300609	2	2008	10	30	20081030	1	1	1		2	2	12													2	2	3	1	2			2	1	1	1	1	1	1	1	1	1	1	2	1	1
920	1928	9	29	19280929	2	2008	10	31	20081031	1	1	1		2	2	8											2		2	2	3	1	2			1	1	1	1	1	1	1	1	1	1	1	1	1	1
921	1928	11	18	19281118	2	2008	10	31	20081031	1	1	1		2	2	8											1		1	2	3	1	2			1	1	1	1	1	1	1	1	2	1	1	1	1	1
922	1931	4	21	19310421	2	2008	10	31	20081031	1	1	1		2	2	5	11											2	1	3		1	2			1	1	1	1	1	1	1	1	1	1	1	1	1	1
923	1928	1	15	19280115	2	2008	10	31	20081031	1	1	1		1	2	11												1	2	3		1	2			1	1	1	1	1	1	1	1	1	2	1	1	1	1
924	1930	9	23	19300923	2	2008	10	31	20081031	1	1	1		2	2	11												1	2	2	3	1	2			1	1	1	1	1	1	1	2	2	1	1	1	1	2
925	1927	4	23	19270423	2	2008	10	31	20081031	1	1	1		2	2	13												2	2	2	3	1	2			1	1	1	1	1	1	1	1	1	1	1	1	1	1
926	1928	10	31	19281031	2	2008	10	31	20081031	1	1	1		2	2	0													2	2	3	1	2			1	1	1	1	1	1	1	1	1	1	1	2	1	1
927	1928	3	10	19280310	2	2008	10	31	20081031	1	1	1		1	2	0													2	3		1	2			1	1	1	1	1	1	1	1	1	1	1	1	1	1
928	1932	8	7	19320807	2	2008	10	31	20081031	1	1	1		2	2	0													2	2	3	1	2			1	1	1	1	1	1	1	2	1	1	1	1	1	1
929	1930	12	1	19301201	2	2008	10	31	20081031	1	1	1		2	1	0													2	3		1	2			1	1	1	1	1	1	1	1	1	1	1	1	1	1
930	1932	10	5	19321005	2	2008	10	31	20081031	1	1	1		1	2	0													2	3		1	2			1	1	1	1	1	1	1	1	1	2	1	1	1	1
931	1926	11	7	19261107	2	2008	10	31	20081031	1	1	1		3	2	1	11											1	2	1	3	1	2			2	1	1	1	1	1	1	1	1	1	2	1	1	1
932	1930	2	25	19300225	2	2008	10	31	20081031	1	1	1		2	2	6	13												2	3		1	1	1	2	1	1	1	1	1	1	1	1	1	1	1	1	1	1
933	1933	8	21	19330821	2	2008	10	31	20081031	1	1	1		2	2	0													2	2	3	1	2			2	1	1	1	1	1	1	1	2	1	2	2	1	1
934	1932	10	9	19321009	2	2008	10	31	20081031	1	1	1		2	2	0													2	3		1	2			1	1	1	1	1	1	1	1	1	1	2	1	1	1
935	1926	12	9	19261209	2	2008	10	31	20081031	1	1	1		2	2	11												1	2	1	3	1	2			1	1	1	1	1	1	1	1	1	1	1	1	1	1
936	1932	7	10	19320710	2	2008	10	31	20081031	1	1	1		2	2	8	11										2	2	2	2	3	1	2			1	1	1	1	1	1	1	1	1	1	1	1	1	1
937	1929	5	22	19290522	2	2008	10	31	20081031	1	1	1		2	2	3	5	9	10	11	12							1	1	1	1	1	1	1		1	1	1	2	1	1	1	2	2	1	2	1	2	1
938	1928	7	3	19280703	2	2008	10	31	20081031	1	1	1		2	2	8											2		2	2	3	1	2			1	1	1	1	1	1	1	1	1	1	1	1	1	1
939	1932	9	29	19320929	2	2008	10	31	20081031	1	1	1		4	2	9													2	2	3	1	2			1	1	1	1	1	1	1	1	1	1	1	2	1	1
940	1928	8	8	19280808	2	2008	10	31	20081031	1	1	1		1	2	0													2	3		1	2			2	1	1	1	1	1	1	1	1	1	1	1	1	1
941	1927	8	15	19270815	2	2008	10	31	20081031	1	1	1		3	2	8											1		2	2	3	1	2			2	1	1	1	1	1	1	1	1	1	1	1	1	1
942	1932	8	20	19320820	2	2008	10	31	20081031	1	1	1		2	2	0													2	3		1	2			1	1	1	1	1	1	1	2	2	1	2	1	1	1
943	1929	2	23	19290223	2	2008	10	31	20081031	1	1	1		2	2	8	11										1	1	2	2	3	1	2			1	1	1	1	1	1	1	1	1	1	1	1	1	1
944	1928	2	19	19280219	2	2008	10	31	20081031	1	1	1		2	2	3	8	11									3	2	2	1	3	1	1	1	2	2	1	1	2	1	1	1	1	1	1	2	1	1	1
945	1933	7	29	19330729	2	2008	10	31	20081031	1	1	1		2	2	4													2	2	3	1	2			1	1	1	1	1	1	1	1	1	1	1	1	1	1
946	1928	5	8	19280508	2	2008	10	31	20081031	1	1	1		2	1	5	7									3			2	1	2	1	2			1	1	1	1	1	1	1	1	2	1	2	1	1	1
947	1928	10	9	19281009	2	2008	10	31	20081031	1	1	1		2	2	8	11										3	2	1	2	3	1	1	1		1	1	1	1	1	1	1	1	1	1	1	1	1	1
948	1927	2	22	19270222	2	2008	10	31	20081031	1	1	1		2	2	0													2	2	3	1	2			3	1	1	1	1	1	1	1	1	2	1	2	1	1
949	1929	6	13	19290613	2	2008	10	31	20081031	1	1	1		2	2	0													2	1	3	1	2			1	1	1	1	1	1	1	1	1	1	1	2	1	1
950	1929	6	18	19290618	2	2008	10	31	20081031	1	1	1		2	2	0													2	2	3	1	2			1	1	1	1	1	1	1	1	1	2	1	1	1	1
951	1930	2	25	19300225	2	2008	10	31	20081031	1	1	1		1	2	11												2	2	2	2	1	2			2	1	1	1	1	1	1	1	1	1	2	1	1	1
952	1929	8	17	19290817	2	2008	10	31	20081031	1	1	1		2	2	5	7									3			2	3		1	2			1	1	1	1	1	1	1	1	2	1	2	2	1	2
953	1926	1	3	19260103	2	2008	10	31	20081031	1	1	1		2	2	8	11										1	1	2	2	3	1	2			1	1	1	1	1	1	1	1	1	1	1	1	1	1
954	1928	2	20	19280220	2	2008	10	31	20081031	1	1	1		2	2	8	11										1	1	2	2	3	1	2			2	1	1	1	1	1	1	1	1	1	1	1	1	2
955	1932	9	10	19320910	2	2008	10	31	20081031	1	1	1		2	2	8											2		1	2	3	1	2			2	1	1	1	1	1	1	1	1	1	2	1	1	1
956	1931	10	7	19311007	2	2008	10	31	20081031	1	1	1		2	2	11												1	2	3		1	2			1	1	1	1	1	1	1	2	1	1	2	2	1	1
957	1932	10	23	19321023	2	2008	10	31	20081031	1	1	1		2	2	6													2	2	3	1	2			2	1	1	1	1	1	1	1	1	1	1	1	1	1
958	1931	6	6	19310606	2	2008	10	31	20081031	1	1	1		3	1	11												3	1	1	3	1	1	1		2	1	1	1	1	1	1	1	1	1	1	1	1	1
959	1933	9	27	19330927	2	2008	10	31	20081031	1	1	1		2	1	0													1	3		1	2			2	1	1	1	1	1	1	1	1	1	1	1	1	1
960	1927	11	22	19271122	2	2008	10	31	20081031	1	1	1		3	2	5	8	11	12								2	2	2	1	3	1	1	1	2	1	1	1	1	1	1	1	1	1	1	1	1	1	1
961	1933	3	20	19330320	2	2008	10	31	20081031	1	1	1		2	2	8											1		2	3		1	2			1	1	1	1	1	1	1	1	1	1	2	1	1	1
962	1931	3	25	19310325	2	2008	10	31	20081031	1	1	1		2	2	0													1	2	3	1	2			2	1	1	1	1	1	1	1	1	1	1	1	1	1
963	1933	8	9	19330809	2	2008	10	31	20081031	1	1	1		1	2	11												1	2	3		1	2			1	1	1	1	1	1	1	1	1	1	1	1	1	1
964	1931	2	24	19310224	2	2008	10	31	20081031	1	1	1		2	2	0													2	3		1	2			1	1	1	1	1	1	1	1	1	1	1	1	1	1
965	1926	10	29	19261029	2	2008	10	31	20081031	1	1	1		1	2	8	11										1	1	2	3		1	2			1	1	1	1	1	1	1	1	1	1	1	1	1	1
966	1932	10	31	19321031	2	2008	10	31	20081031	1	1	1		1	2	8	11										1	1	2	1	3	1	2			2	1	1	1	1	1	1	1	1	1	1	1	1	1
967	1928	2	6	19280206	2	2008	10	31	20081031	1	1	1		1	2	0													2	3		1	2			1	1	1	1	1	1	1	1	1	1	1	1	1	1
968	1932	1	21	19320121	2	2008	10	31	20081031	1	1	1		1	2	11												1	1	2	3	1	2			1	1	1	1	1	1	1	1	1	1	2	1	1	1
969	1930	8	17	19300817	2	2008	10	31	20081031	1	1	1		2	2	0													2	2	3	1	2			1	1	1	1	1	1	1	1	1	1	1	1	1	1
970	1933	3	18	19330318	2	2008	10	31	20081031	1	1	1		4	1	11												3	2	2	3	1	1	1	2	3	1	1	1	1	1	1	1	1	2	2	1	1	1
971	1928	11	10	19281110	2	2008	10	31	20081031	1	1	1		1	1	11												2	2	3		1	2			1	1	1	1	1	1	1	1	1	1	1	1	1	1
972	1932	8	4	19320804	2	2008	10	31	20081031	1	1	1		2	2	8											1		2	3		1	2			1	1	1	1	1	1	1	1	1	1	1	1	1	1
973	1933	1	19	19330119	2	2008	10	31	20081031	1	1	1		1	1	0													2	3		1	2			1	1	1	1	1	1	1	1	2	1	1	1	1	1
974	1930	8	23	19300823	2	2008	10	31	20081031	1	1	1		2	2	8	13										1		2	1	3	1	2			1	1	1	1	1	1	1	1	1	1	1	1	1	1
975	1931	11	20	19311120	2	2008	10	31	20081031	1	1	1		1	2	8											1		2	2	3	1	2			1	1	1	1	1	1	1	1	1	1	1	1	1	1
976	1933	1	25	19330125	2	2008	10	31	20081031	1	1	1		2	1	3													2	2	3	1	2			1	1	1	1	1	1	1	1	1	1	1	1	1	1
977	1930	2	20	19300220	2	2008	10	31	20081031	1	1	1		1	2	0													2	2	3	1	2			1	1	1	1	1	1	1	1	1	1	1	2	1	1
978	1929	11	28	19291128	2	2008	10	31	20081031	1	1	1		2	2	8	11										2	1	1	1	3	1	2			1	1	1	1	1	1	1	1	1	1	1	1	1	1
979	1931	12	30	19311230	2	2008	10	31	20081031	1	1	1		3	2	0													1	2	3	1	2			1	1	1	1	1	2	1	2	2	1	1	1	1	1
980	1930	7	21	19300721	2	2008	10	31	20081031	1	1	1		2	2	11												1	1	2	3	1	2			1	1	1	1	1	1	1	1	1	1	1	1	1	1
981	1932	4	18	19320418	2	2008	10	31	20081031	1	1	1		1	2	0													2	3		1	2			1	1	1	1	1	1	1	1	1	1	1	1	1	1
982	1928	7	20	19280720	2	2008	10	31	20081031	1	1	1		1	2	0													2	3		1	2			1	1	1	1	1	1	1	1	1	1	1	1	1	1
983	1931	7	17	19310717	2	2008	10	31	20081031	1	1	1		1	2	0													2	2	3	1	2			2	1	1	1	1	1	1	1	1	1	1	1	1	1
984	1932	9	22	19320922	2	2008	10	31	20081031	1	1	1		2	2	14													2	3		1	2			1	1	1	1	1	1	1	1	1	1	1	1	1	1
985	1933	7	14	19330714	2	2008	10	31	20081031	1	1	1		1	2	8											2		2	2	3	1	2			1	1	1	1	1	1	1	1	1	1	1	1	1	1
986	1927	6	19	19270619	2	2008	10	31	20081031	1	1	1		2	2	8											2		2	1	3	1	2			1	1	1	1	1	1	1	1	1	1	1	1	1	1
987	1924	4	17	19240417	2	2008	10	31	20081031	1	1	1		1	2	0													2	2	3	1	2			1	1	1	1	1	1	1	1	1	1	1	1	1	1
988	1925	11	7	19251107	2	2008	10	31	20081031	1	1	1		3	2	0													2	3		1	2			1	1	1	1	1	1	1	1	1	1	1	1	1	1
989	1932	1	7	19320107	2	2008	10	31	20081031	1	1	1		1	2	0													2	3		1	2			1	1	1	1	1	1	1	1	1	1	1	1	1	1
990	1932	2	17	19320217	2	2008	10	31	20081031	1	1	1		2	2	0													2	2	3	1	2			1	1	1	1	1	1	1	1	1	1	1	1	1	1
991	1928	1	25	19280125	2	2008	10	31	20081031	1	1	1		2	2	8											1		2	3		1	2			1	1	1	1	1	1	1	1	1	1	1	1	1	1
992	1924	12	3	19241203	2	2008	10	31	20081031	1	1	1		2	2	1	2	7	11	12	13					2		3	2	1	3	1	2			1	1	1	1	1	1	1	1	1	1	2	2	1	1
993	1929	9	26	19290926	2	2008	10	31	20081031	1	1	1		4	2	2	4	8	11								2	1	2	1	3	1	1	1		1	1	1	1	1	1	1	1	1	1	1	1	1	1
994	1933	4	21	19330421	2	2008	10	31	20081031	1	1	1		1	2	11												1	1	3		1	2			1	1	1	1	1	1	1	1	1	1	1	1	1	1
995	1925	8	7	19250807	2	2008	10	31	20081031	1	1	1		2	2	8											2		2	3		1	2			1	1	1	1	1	1	1	1	1	1	1	1	1	1
996	1931	3	1	19310301	2	2008	10	31	20081031	1	1	1		1	2	0													2	3		1	2			1	1	1	1	1	1	1	1	1	1	1	1	1	1
997	1930	5	1	19300501	2	2008	10	31	20081031	1	1	1		3	2	4	8	11	12								1	1	2	1	3	2	2			3	1	1	1	1	1	1	1	2	1	1	1	2	1
998	1932	4	8	19320408	2	2008	10	31	20081031	1	1	1		1	2	11												2	1	1	3	1	2			1	1	1	1	1	1	1	2	1	1	1	1	1	1
999	1930	9	10	19300910	2	2008	10	31	20081031	1	1	1		2	2	8											1		2	2	3	1	2			2	1	1	1	1	1	1	1	1	1	1	1	1	1
1000	1931	12	1	19311201	2	2008	10	31	20081031	1	1	1		2	2	0													2	3		1	2			1	1	1	1	1	1	1	1	1	1	1	1	1	1
1001	1927	1	24	19270124	2	2008	10	31	20081031	1	1	1		2	2	0													2	1	3	1	2			3	1	1	1	1	1	1	2	2	1	1	1	1	1
1002	1933	3	27	19330327	2	2008	10	31	20081031	1	1	1		2	2	8											1		1	2	3	1	2			2	1	1	1	1	1	1	1	1	1	1	1	1	1
1003	1929	9	23	19290923	2	2008	10	31	20081031	1	1	1		2	2	9	11											1	2	2	3	1	2			1	1	1	1	1	1	1	1	1	1	1	1	1	1
1004	1929	1	3	19290103	2	2008	10	31	20081031	1	1	1		2	2	11												2	2	2	3	1	2			1	1	1	1	1	1	1	1	1	1	1	1	1	1
1005	1933	6	15	19330615	2	2008	10	31	20081031	1	1	1		3	2	0													2	1	3	1	2			2	1	1	1	1	1	1	1	1	1	1	1	1	2
1006	1931	5	7	19310507	2	2008	10	31	20081031	1	1	1		2	1	0													2	3		1	2			1	1	1	1	1	1	1	1	1	1	1	2	1	1
1007	1930	5	15	19300515	2	2008	10	31	20081031	1	1	1		2	2	8	11										1	1	2	3		1	1	1		1	1	1	1	1	1	1	1	1	2	1	1	1	1
1008	1931	3	22	19310322	2	2008	10	31	20081031	1	1	1		2	2	3													1	2	2	2	2			1	1	1	1	1	1	1	1	1	1	1	1	1	1
1009	1926	3	21	19260321	2	2008	10	31	20081031	1	1	1		2	2	8	11										3	1	2	1	3	1	1	1	2	1	1	1	1	1	1	1	1	1	1	1	1	1	2
1010	1932	9	29	19320929	2	2008	10	31	20081031	1	1	1		2	2	0													2	2	3	1	2			1	1	1	1	1	1	1	1	1	2	1	1	1	1
1011	1927	5	15	19270515	2	2008	10	31	20081031	1	1	1		2	2	8											2		1	2	3	1	1	1		1	1	1	1	1	1	1	1	1	1	1	1	1	1
1012	1932	2	19	19320219	2	2008	10	31	20081031	1	1	1		2	2	11												1	2	3		1	2			1	1	1	1	1	1	1	1	1	1	1	1	1	1
1013	1930	8	10	19300810	2	2008	10	31	20081031	1	1	1		2	2	0													2	1	3	1	2			2	1	1	1	1	1	2	1	2	1	2	1	1	1
1014	1929	5	8	19290508	2	2008	10	31	20081031	1	1	1		2	2	11												2	2	1	3	1	2			1	1	1	1	1	1	1	1	1	1	1	1	1	1
1015	1932	2	20	19320220	2	2008	10	31	20081031	1	1	1		2	2	0													2	1	3	1	2			1	1	1	1	1	1	1	1	1	1	1	1	1	1
1016	1930	7	12	19300712	2	2008	10	31	20081031	1	1	1		2	2	14													2	1	3	1	2			1	1	1	1	1	1	1	1	1	2	1	1	1	1
1017	1926	5	7	19260507	2	2008	10	31	20081031	1	1	1		3	2	5	7	11								1		2	2	1	3	1	1	1	2	1	1	1	1	1	1	1	1	1	1	1	2	1	1
1018	1931	7	27	19310727	2	2008	10	31	20081031	1	1	1		1	2	0													2	2	3	1	2			1	1	1	1	1	1	1	1	1	1	1	1	1	1
1019	1923	11	5	19231105	2	2008	10	31	20081031	1	1	1		2	2	0													1	2	3	2	2			1	1	1	1	1	1	1	1	1	1	2	2	1	1
1020	1927	3	11	19270311	2	2008	10	31	20081031	1	1	1		2	2	11												3	2	1	3	1	1	1		1	1	1	1	1	1	1	1	1	1	1	1	1	1
1021	1924	10	16	19241016	2	2008	10	31	20081031	1	1	1		2	2	0													1	3		1	2			1	1	1	1	1	1	1	1	1	1	1	2	1	1
1022	1933	2	16	19330216	2	2008	10	31	20081031	1	1	1		2	2	11	12											1	2	1	3	1	2			1	1	1	1	1	1	1	1	1	1	2	1	1	1
1023	1932	1	27	19320127	2	2008	10	31	20081031	1	1	1		2	2	3													2	1	3	1	2			1	1	1	1	1	1	1	1	2	1	1	1	1	1
1024	1926	4	19	19260419	2	2008	10	31	20081031	1	1	1		2	2	0													2	2	3	1	2			1	1	1	1	1	1	1	2	1	1	1	1	1	1
1025	1928	5	23	19280523	2	2008	11	1	20081101	1	1	1		1	2	8	11	13									3	2	2	2	3	1	1	1		2	1	1	1	1	1	1	1	2	1	2	1	1	1
1026	1932	7	19	19320719	2	2008	11	1	20081101	1	1	1		2	2	0													2	2	3	1	2			2	1	1	1	1	1	1	1	1	1	1	1	1	1
1027	1929	2	16	19290216	2	2008	11	1	20081101	1	1	1		2	2	11												1	2	1	3	1	1	1		2	1	1	1	1	1	1	1	1	1	1	1	1	1
1028	1929	10	17	19291017	2	2008	11	1	20081101	1	1	1		2	2	9													2	2	3	1	2			2	1	1	1	1	1	1	1	1	1	2	1	1	1
1029	1931	11	13	19311113	2	2008	11	1	20081101	1	1	1		2	2	8											1		2	2	3	1	2			1	1	1	1	1	1	1	1	1	1	1	1	1	1
1030	1929	10	24	19291024	2	2008	11	1	20081101	1	1	1		2	2	7	13									2			1	2	3	1	2			1	1	1	1	1	1	1	1	1	1	1	1	1	2
1031	1932	9	1	19320901	2	2008	11	1	20081101	1	1	1		2	2	4	8	11									1	1	1	2	3	1	2			3	1	1	1	1	1	1	1	1	1	1	1	1	1
1032	1931	1	14	19310114	2	2008	11	1	20081101	1	1	1		2	2	3													2	1	3	1	2			2	1	1	1	1	1	1	1	1	1	1	1	1	1
1033	1932	9	22	19320922	2	2008	11	1	20081101	1	1	1		2	2	0													2	2	3	1	2			1	1	1	1	1	1	1	1	1	1	1	1	1	1
1034	1926	10	9	19261009	2	2008	11	1	20081101	1	1	1		2	2	5	11											1	2	2	3	1	2			1	1	1	1	1	1	1	1	1	1	1	1	1	1
1035	1929	8	3	19290803	2	2008	11	1	20081101	1	1	1		2	2	8	11										2	1	2	2	3	1	2			1	1	1	1	1	1	1	1	1	1	1	1	1	1
1036	1927	5	24	19270524	2	2008	11	1	20081101	1	1	1		2	2	8	11										2	2	2	1	3	1	2			2	1	1	1	1	1	1	2	2	1	1	1	1	1
1037	1933	3	27	19330327	2	2008	11	1	20081101	1	1	1		2	2	0													2	2	3	1	2			1	1	1	1	1	1	1	1	1	1	1	1	1	1
1038	1930	5	23	19300523	2	2008	11	1	20081101	1	1	1		2	2	8	11										1	2	1	1	3	1	2			1	1	1	1	1	1	1	1	1	1	1	1	1	1
1039	1931	9	24	19310924	2	2008	11	1	20081101	1	1	1		2	2	0													2	2	3	1	2			2	1	1	1	1	1	1	1	1	1	1	1	1	1
1040	1931	8	30	19310830	2	2008	11	1	20081101	1	1	1		2	2	7	8									1	1		2	1	3	1	2			2	1	1	1	1	1	1	1	1	1	1	1	1	1
1041	1933	1	4	19330104	2	2008	11	1	20081101	1	1	1		2	2	3													2	2	3	1	2			1	1	1	1	1	1	1	1	1	1	1	1	1	1
1042	1930	7	1	19300701	2	2008	11	1	20081101	1	1	1		2	2	11												1	2	2	3	1	2			2	1	1	1	1	1	1	1	1	1	1	1	1	1
1043	1929	8	22	19290822	2	2008	11	1	20081101	1	1	1		2	2	0													2	2	0	1	2			1	1	1	1	1	1	1	1	1	1	1	1	1	1
1044	1932	3	21	19320321	2	2008	11	1	20081101	1	1	1		1	2	0													2	3		1	2			1	1	1	1	1	1	1	2	1	1	2	1	1	1
1045	1931	11	6	19311106	2	2008	11	1	20081101	1	1	1		2	2	11												1	1	2	3	1	2			1	1	1	1	1	1	1	1	1	1	1	1	1	1
1046	1931	6	14	19310614	2	2008	11	1	20081101	1	1	1		2	2	7										3			2	1	3	1	2			1	1	1	1	1	1	1	1	1	1	1	1	1	1
1047	1925	10	17	19251017	2	2008	11	1	20081101	1	1	1		2	2	8											1		2	2	3	1	2			1	1	1	1	1	1	1	1	1	1	1	1	1	2
1048	1925	10	14	19251014	2	2008	11	1	20081101	1	1	1		1	2	0													2	2	3	1	2			2	1	1	1	1	1	1	1	1	1	1	1	1	1
1049	1932	9	22	19320922	2	2008	11	1	20081101	1	1	1		2	2	0													2	2	2	1	1	1		2	1	1	1	1	1	1	1	1	1	2	1	1	1
1050	1933	1	5	19330105	2	2008	11	1	20081101	1	1	1		2	2	8											1		2	2	3	1	2			1	1	1	1	1	1	1	1	1	1	1	1	1	1
1051	1928	5	22	19280522	2	2008	11	1	20081101	1	1	1		2	2	11												1	1	3		1	1	1		2	1	1	1	1	1	1	1	1	1	1	1	1	1
1052	1929	7	19	19290719	2	2008	11	1	20081101	1	1	1		2	2	0													2	3		1	2			1	1	1	1	1	1	1	1	1	1	2	1	1	1
1053	1933	1	22	19330122	2	2008	11	1	20081101	1	1	1		2	2	11												1	2	1	3	1	2			1	1	1	1	1	1	1	1	2	1	1	1	1	1
1054	1933	6	13	19330613	2	2008	11	1	20081101	1	1	1		2	2	0													2	1	3	1	2			1	1	1	1	1	1	1	1	1	1	1	1	1	1
1055	1927	5	1	19270501	2	2008	11	1	20081101	1	1	1		2	2	8											2		2	2	3	1	2			2	1	1	1	1	1	1	1	2	1	2	1	1	1
1056	1927	12	1	19271201	2	2008	11	1	20081101	1	1	1		1	2	0													2	2	3	1	2			1	1	1	1	1	1	1	1	1	1	1	1	1	2
1057	1933	4	20	19330420	2	2008	11	1	20081101	1	1	1		2	2	8	12										3		2	3		1	2			1	1	1	1	1	1	1	1	1	1	1	1	1	1
1058	1927	7	5	19270705	2	2008	11	1	20081101	1	1	1		2	2	3	11											2	2	3		1	2			2	1	1	1	1	1	1	1	1	1	1	1	1	1
1059	1924	1	4	19240104	2	2008	11	1	20081101	1	1	1		2	2	0													2	1	3	1	1	1		4	2	1	1	1	1	1	1	2	1	2	2	2	2
1060	1932	11	30	19321130	2	2008	11	1	20081101	1	1	1		1	1	12													2	3		1	2			1	1	1	1	1	1	2	1	1	1	1	1	1	1
1061	1930	5	5	19300505	2	2008	11	1	20081101	1	1	1		1	2	0													2	1	3	1	2			1	1	1	1	1	1	1	1	1	1	1	1	1	1
1062	1933	1	1	19330101	2	2008	11	1	20081101	1	1	1		2	2	0													2	2	3	1	2			1	1	1	1	1	1	1	1	1	1	1	1	1	2
1063	1926	2	2	19260202	2	2008	11	1	20081101	1	1	1		2	2	8	12										1		1	2	3	1	2			1	1	1	1	1	1	1	1	1	1	1	1	1	1
1064	1928	8	18	19280818	2	2008	11	1	20081101	1	1	1		2	2	10	11											2	2	1	3	1	2			1	1	1	1	1	1	1	1	1	1	1	1	1	1
1065	1927	2	4	19270204	2	2008	11	1	20081101	1	1	1		2	2	8											2		2	2	3	1	2			1	1	1	1	1	1	1	1	1	1	1	1	1	1
1066	1927	8	30	19270830	2	2008	11	1	20081101	1	1	1		2	2	8											2		1	1	3	1	2			1	1	1	1	1	1	1	2	2	1	1	1	1	1
1067	1932	10	9	19321009	2	2008	11	1	20081101	1	1	1		4	1	11												1	2	1	1	1	2			3	1	1	1	1	1	2	2	2	2	2	2	2	2
1068	1933	7	28	19330728	2	2008	11	1	20081101	1	1	1		2	2	8											2		2	1	3	1	2			1	1	1	1	1	1	1	2	1	1	1	1	1	1
1069	1930	2	19	19300219	2	2008	11	1	20081101	1	1	1		3	1	8											1		1	2	3	1	2			1	1	1	1	1	1	1	1	1	1	1	1	1	1
1070	1931	6	25	19310625	2	2008	11	1	20081101	1	1	1		2	2	8											3		1	2	3	1	2			1	1	1	1	1	1	1	1	1	1	1	1	1	1
1071	1931	10	9	19311009	2	2008	11	1	20081101	1	1	1		2	2	0													2	3		1	2			2	1	1	1	1	1	1	1	1	1	2	1	1	1
1072	1933	5	13	19330513	2	2008	11	1	20081101	1	1	1		2	2	10													2	2	3	1	2			2	1	1	1	1	1	1	1	1	1	1	1	1	1
1073	1928	1	4	19280104	2	2008	11	1	20081101	1	1	1		2	2	0													2	3		1	2			1	1	1	1	1	1	1	1	1	1	1	1	1	1
1074	1927	8	4	19270804	2	2008	11	1	20081101	1	1	1		2	1	11												2	1	2	3	1	2			2	1	1	1	1	1	1	1	1	2	1	1	1	1
1075	1929	3	15	19290315	2	2008	11	1	20081101	1	1	1		3	2	3	4	5	8	11							3	1	2	1	3	1	2			2	1	1	1	1	1	1	1	2	1	2	1	1	1
1076	1931	11	9	19311109	2	2008	11	1	20081101	1	1	1		2	2	11												1	1	2	3	1	2			2	1	1	1	1	1	1	1	1	1	1	1	1	1
1077	1925	11	17	19251117	2	2008	11	1	20081101	1	1	1		2	2	0													1	2	3	1	2			1	1	1	1	1	1	1	1	1	1	1	1	1	1
1078	1925	5	20	19250520	2	2008	11	1	20081101	1	1	1		2	2	8											2		2	2	3	1	1	1		1	1	1	1	1	1	1	1	2	1	1	1	1	1
1079	1933	2	11	19330211	2	2008	11	1	20081101	1	1	1		2	2	2	5	8	11								1	1	1	1	3	1	2			1	1	1	1	1	1	1	1	1	1	1	1	1	1
1080	1929	9	10	19290910	2	2008	11	1	20081101	1	1	1		4	2	4	8	11									2	2	1	1	2	1	1	1	2	3	1	1	1	1	1	1	2	2	1	1	1	1	1
1081	1933	2	23	19330223	2	2008	11	1	20081101	1	1	1		1	2	0													2	3		1	2			1	1	1	1	1	1	1	1	1	1	1	1	1	1
1082	1929	10	20	19291020	2	2008	11	1	20081101	1	1	1		2	1	8											1		2	1	3	1	2			1	1	1	1	1	1	1	1	1	1	1	1	1	1
1083	1931	1	1	19310101	2	2008	11	1	20081101	1	1	1		2	2	11												1	2	2	3	1	1	1		1	1	1	1	1	1	1	1	1	1	1	1	1	1
1084	1926	4	30	19260430	2	2008	11	1	20081101	1	1	1		3	1	3	8										3		2	1	3	1	2			2	1	1	1	1	1	1	1	1	1	1	1	1	1
1085	1927	1	5	19270105	2	2008	11	1	20081101	1	1	1		2	2	4	11											1	2	2	3	2	2			3	2	1	1	1	1	1	1	1	1	2	1	1	1
1086	1929	4	12	19290412	2	2008	11	1	20081101	1	1	1		2	1	2	6	8									1		2	1	3	1	2			1	1	1	1	1	1	1	1	1	1	1	2	1	1
1087	1933	7	7	19330707	2	2008	11	1	20081101	1	1	1		3	2	8	11										2	1	2	1	3	1	2			1	1	1	1	1	1	1	1	1	1	2	1	1	1
1088	1925	12	26	19251226	2	2008	11	1	20081101	1	1	1		2	2	8	11										2	2	2	3		1	2			1	1	1	1	1	1	1	1	1	1	2	1	1	1
1089	1926	8	16	19260816	2	2008	11	1	20081101	1	1	1		2	2	0													2	1	3	1	2			1	1	1	1	1	1	1	1	1	1	1	1	1	1
1090	1928	1	12	19280112	2	2008	11	1	20081101	1	1	1		2	2	0													1	2	3	1	2			1	1	1	1	1	1	1	1	1	1	1	1	1	1
1091	1928	1	25	19280125	2	2008	11	1	20081101	1	1	1		2	2	8											1		2	2	3	1	2			1	1	1	1	1	1	1	1	1	1	1	1	1	1
1092	1927	5	22	19270522	2	2008	11	1	20081101	1	1	1		2	2	2													2	3		1	2			1	1	1	1	1	1	1	1	1	1	2	1	1	1
1093	1932	3	30	19320330	2	2008	11	1	20081101	1	1	1		4	1	8	11										2	2	2	1	3	1	2			1	1	1	1	1	1	1	1	1	1	1	1	1	1
1094	1930	3	6	19300306	2	2008	11	1	20081101	1	1	1		2	2	11												2	2	1	3	1	2			1	1	1	1	1	1	1	2	2	1	1	2	2	1
1095	1927	6	15	19270615	2	2008	11	1	20081101	1	1	1		3	1	8	11										2	1	2	1	3	1	2			1	1	1	1	1	1	1	1	1	1	1	1	1	1
1096	1931	2	8	19310208	2	2008	11	1	20081101	1	1	1		2	2	8	11	12									2	2	2	1	3	1	1	1		2	1	2	1	1	1	1	2	1	1	1	1	1	1
1097	1924	1	3	19240103	2	2008	11	1	20081101	1	1	1		2	2	0													2	3		1	1	2		2	1	1	1	1	1	1	1	1	1	1	1	1	1
1098	1932	1	12	19320112	2	2008	11	1	20081101	1	1	1		2	2	8											1		2	2	3	1	2			1	1	1	1	1	1	1	1	1	1	1	1	1	1
1099	1924	10	2	19241002	2	2008	11	1	20081101	1	1	1		2	2	11												1	1	1	3	1	2			1	1	1	1	1	1	1	1	1	1	2	1	1	1
1100	1930	9	16	19300916	2	2008	11	1	20081101	1	1	1		2	2	3													2	1	3	1	2			1	1	1	1	1	1	1	1	1	1	1	1	1	1
1101	1924	12	12	19241212	2	2008	11	1	20081101	1	1	1		2	2	0													2	2	3	1	2			1	1	1	1	1	1	1	1	1	1	1	1	1	1
1102	1925	5	25	19250525	2	2008	11	1	20081101	1	1	1		2	2	0													2	3		1	2			1	1	1	1	1	1	1	1	1	1	1	1	1	1
1103	1926	1	25	19260125	2	2008	11	1	20081101	1	1	1		2	2	0													1	2	3	1	2			1	1	1	1	1	1	1	1	1	1	1	1	1	1
1104	1931	4	1	19310401	2	2008	11	1	20081101	1	1	1		1	2	0													2	3		1	2			1	1	1	1	1	1	1	1	1	1	1	1	1	1
1105	1927	2	16	19270216	2	2008	11	1	20081101	1	1	1		2	2	0													2	1	3	1	2			1	1	1	1	1	1	1	1	2	1	1	1	1	1
1106	1930	8	11	19300811	2	2008	11	1	20081101	1	1	1		2	1	8	11										2	1	2	1	3	1	1	1	2	1	1	1	1	1	1	1	1	1	1	2	2	2	2
1107	1931	4	2	19310402	2	2008	11	1	20081101	1	1	1		2	2	3	8										2		1	1	3	1	2			1	1	1	1	1	1	1	1	1	1	1	1	1	1
1108	1930	10	4	19301004	2	2008	11	2	20081102	1	1	1		2	2	11												2	2	2	3	1	2			1	1	1	1	1	1	1	1	1	1	1	1	1	1
1109	1929	3	20	19290320	2	2008	11	2	20081102	1	1	1		2	2	0													2	1	3	1	2			1	1	1	1	1	1	1	1	2	1	2	1	1	1
1110	1928	3	11	19280311	2	2008	11	2	20081102	1	1	1		1	2	0													2	2	3	1	2			1	1	1	1	1	1	1	1	1	1	1	2	1	1
1111	1928	3	18	19280318	2	2008	11	2	20081102	1	1	1		2	2	0													1	2	3	1	2			1	1	1	1	1	1	1	1	1	1	1	1	1	1
1112	1931	2	12	19310212	2	2008	11	2	20081102	1	1	1		2	2	11												1	2	1	3	1	2			1	1	1	1	1	1	1	1	1	1	1	1	1	1
1113	1923	12	7	19231207	2	2008	11	2	20081102	1	1	1		3	2	3													2	3		1	2			1	1	1	1	1	1	1	1	1	1	1	2	1	2
1114	1931	12	6	19311206	2	2008	11	2	20081102	1	1	1		2	2	3													2	2	3	1	2			1	1	1	1	1	1	1	1	1	1	1	1	1	1
1115	1931	8	27	19310827	2	2008	11	2	20081102	1	1	1		1	2	5													2	3		1	2			2	1	1	1	1	1	1	1	1	1	1	1	1	1
1116	1933	3	11	19330311	2	2008	11	2	20081102	1	1	1		2	1	0													2	2	3	1	2			1	1	1	1	1	1	1	1	1	1	1	1	1	1
1117	1927	1	11	19270111	2	2008	11	2	20081102	1	1	1		2	2	0													2	2	3	1	2			1	1	1	1	1	1	1	1	2	1	1	2	1	1
1118	1925	8	9	19250809	2	2008	11	2	20081102	1	1	1		2	2	11												1	2	1	3	1	2			1	1	1	1	1	1	1	1	1	1	1	1	1	1
1119	1924	8	15	19240815	2	2008	11	2	20081102	1	1	1		2	2	8											1		2	2	3	1	2			1	1	1	1	1	1	1	1	2	1	1	1	1	1
1120	1930	3	21	19300321	2	2008	11	2	20081102	1	1	1		3	1	8											2		2	2	3	1	1	1		1	1	1	1	1	1	2	2	2	1	1	1	1	1
1121	1926	12	10	19261210	2	2008	11	2	20081102	1	1	1		2	2	5	10	11										2	2	2	3	1	2			1	1	1	1	1	1	1	1	1	1	1	1	1	1
1122	1929	4	20	19290420	2	2008	11	2	20081102	1	1	1		2	2	0													2	2	3	1	2			1	1	1	1	1	1	1	1	1	1	1	1	1	1
1123	1933	9	18	19330918	2	2008	11	2	20081102	1	1	1		2	2	1	7									2			1	2	3	1	2			1	1	1	1	1	1	1	1	1	1	1	1	1	1
1124	1932	3	1	19320301	2	2008	11	2	20081102	1	1	1		3	2	5	8										1		2	1	3	1	2			1	1	1	1	1	1	1	1	1	1	2	2	1	1
1125	1926	8	20	19260820	2	2008	11	2	20081102	1	1	1		1	2	0													2	2	3	1	2			2	1	1	1	2	1	1	1	1	1	2	1	1	2
1126	1931	10	25	19311025	2	2008	11	2	20081102	1	1	1		3	1	3	8	10	11								2	2	1	1	2	1	2			2	1	1	1	1	1	1	1	2	1	2	1	1	1
1127	1925	6	16	19250616	2	2008	11	2	20081102	1	1	1		2	2	8	11										1	1	2	3		1	2			1	1	1	1	1	1	1	1	2	1	1	1	1	1
1128	1931	10	10	19311010	2	2008	11	2	20081102	1	1	1		2	1	0													2	1	3	1	2			1	1	1	1	1	1	1	1	1	1	1	1	1	1
1129	1932	9	12	19320912	2	2008	11	2	20081102	1	1	1		2	2	8											2		2	2	3	1	2			1	1	1	1	1	1	1	1	1	1	1	1	1	2
1130	1927	8	15	19270815	2	2008	11	2	20081102	1	1	1		3	2	12													2	1	2	2	2			1	2	1	1	1	2	1	1	1	1	2	1	1	1
1131	1931	3	31	19310331	2	2008	11	2	20081102	1	1	1		2	2	11												1	2	1	3	1	2			1	1	1	1	1	1	1	1	1	1	1	1	1	1
1132	1931	10	14	19311014	2	2008	11	2	20081102	1	1	1		2	1	0													2	2	3	1	2			1	1	1	1	1	1	1	1	1	1	1	1	1	1
1133	1931	6	15	19310615	2	2008	11	2	20081102	1	1	1		2	2	0													1	1	3	1	2			1	1	1	1	1	1	1	1	1	1	1	1	1	1
1134	1932	9	20	19320920	2	2008	11	2	20081102	1	1	1		2	2	0													2	2	3	1	2			1	1	1	1	1	1	1	1	1	1	1	1	1	1
1135	1930	5	23	19300523	2	2008	11	2	20081102	1	1	1		2	2	0													2	3		1	2			1	1	1	1	1	1	1	1	1	1	1	1	1	1
1136	1928	2	23	19280223	2	2008	11	2	20081102	1	1	1		2	2	0													2	1	3	1	2			1	1	1	1	1	1	1	1	1	1	1	1	1	1
1137	1930	8	14	19300814	2	2008	11	2	20081102	1	1	1		2	2	10	11											1	2	2	3	1	2			1	1	1	1	1	1	1	2	2	1	1	1	1	1
1138	1931	6	1	19310601	2	2008	11	2	20081102	1	1	1		2	2	0													2	3		1	2			2	1	1	1	1	1	1	1	1	1	1	1	1	1
1139	1925	9	27	19250927	2	2008	11	2	20081102	1	1	1		2	1	8	11										2	2	2	2	2	1	2			2	1	1	1	1	1	1	1	1	1	1	1	1	1
1140	1932	6	18	19320618	2	2008	11	2	20081102	1	1	1		3	2	1	8	11									2	2	2	1	3	1	2			2	1	1	1	1	1	1	1	1	1	1	1	1	2
1141	1932	1	23	19320123	2	2008	11	2	20081102	1	1	1		2	2	11												1	2	2	3	1	2			1	1	1	1	1	1	1	1	1	1	1	1	1	1
1142	1926	3	2	19260302	2	2008	11	2	20081102	1	1	1		2	2	8											1		2	3		1	2			1	1	1	1	1	1	1	1	1	1	1	1	1	1
1143	1932	2	11	19320211	2	2008	11	2	20081102	1	1	1		2	2	8	11										2	1	1	2	3	1	2			1	1	1	1	1	1	1	1	1	1	1	1	1	1
1144	1928	12	20	19281220	2	2008	11	2	20081102	1	1	1		1	2	9	11											1	1	2	3	1	2			1	1	1	1	1	1	1	1	1	1	1	1	1	1
1145	1927	5	2	19270502	2	2008	11	2	20081102	1	1	1		2	2	0													1	1	2	1	2			1	1	1	1	1	1	1	1	1	1	1	1	1	1
1146	1928	12	3	19281203	2	2008	11	2	20081102	1	1	1		2	2	8											1		2	2	3	1	2			1	1	1	1	1	1	1	1	1	1	1	1	1	1
1147	1933	2	17	19330217	2	2008	11	2	20081102	1	1	1		2	2	8											2		2	3		1	2			2	1	1	1	1	1	1	1	1	1	1	1	1	1
1148	1931	1	7	19310107	2	2008	11	2	20081102	1	1	1		2	2	11												1	2	2	3	1	2			2	1	1	1	1	1	1	1	2	1	2	2	1	1
1149	1924	2	5	19240205	2	2008	11	2	20081102	1	1	1		2	2	11												2	2	1	3	1	2			2	1	1	1	1	1	1	1	2	1	1	1	1	1
1150	1932	1	16	19320116	2	2008	11	2	20081102	1	1	1		2	2	8	11										2	1	2	1	3	1	2			1	1	1	1	1	1	1	1	2	1	1	2	1	1
1151	1933	3	28	19330328	2	2008	11	2	20081102	1	1	1		2	2	11												2	2	2	3	1	2			1	1	1	1	1	1	1	1	2	1	1	2	1	1
1152	1928	8	21	19280821	2	2008	11	2	20081102	1	1	1		2	2	4													1	2	3	1	2			1	1	1	1	1	1	1	2	1	1	1	1	1	2
1153	1926	2	22	19260222	2	2008	11	2	20081102	1	1	1		2	2	0													1	2	3	1	2			2	1	1	1	1	1	1	1	2	1	1	1	1	1
1154	1924	2	20	19240220	2	2008	11	2	20081102	1	1	1		3	2	8											1		2	2	3	1	1	1		2	1	1	1	1	1	1	1	1	1	1	1	2	1
1155	1925	6	2	19250602	2	2008	11	2	20081102	1	1	1		2	2	8											2		2	2	3	1	2			2	1	1	1	1	1	1	1	1	1	1	1	1	1
1156	1930	6	8	19300608	2	2008	11	2	20081102	1	1	1		3	2	0													2	2	1	1	2			2	1	1	1	1	1	1	1	2	1	2	1	1	1
1157	1926	4	17	19260417	2	2008	11	2	20081102	1	1	1		4	2	3	8	11									2	2	2	1	3	2	1	1		2	2	1	1	1	1	1	1	1	1	2	1	1	1
1158	1928	10	22	19281022	2	2008	11	2	20081102	1	1	1		2	2	10													2	2	3	1	2			1	1	1	1	1	1	1	1	1	1	2	1	1	1
1159	1931	4	23	19310423	2	2008	11	2	20081102	1	1	1		2	2	11												1	1	2	3	1	2			1	1	1	1	1	1	1	1	1	1	1	1	1	1
1160	1933	7	5	19330705	2	2008	11	2	20081102	1	1	1		1	2	0													2	2	3	1	2			1	1	1	1	1	1	1	1	1	1	1	1	1	1
1161	1927	2	11	19270211	2	2008	11	2	20081102	1	1	1		2	1	13													1	1	3	1	1	1		2	1	1	1	1	1	1	1	1	1	1	1	1	1
1162	1929	2	12	19290212	2	2008	11	2	20081102	1	1	1		1	1	8											1		2	3		1	2			1	1	1	1	1	1	1	1	1	1	1	2	1	1
1163	1933	2	9	19330209	2	2008	11	2	20081102	1	1	1		2	2	0													2	2	3	1	2			1	1	1	1	1	1	1	1	1	1	1	1	1	1
1164	1931	4	1	19310401	2	2008	11	2	20081102	1	1	1		3	2	0													2	3		1	2			2	1	1	1	1	1	1	1	1	1	1	1	1	1
1165	1930	10	1	19301001	2	2008	11	2	20081102	1	1	1		3	2	9													2	2	3	1	2			1	1	1	1	1	1	1	1	1	1	1	1	1	1
1166	1932	12	17	19321217	2	2008	11	2	20081102	1	1	1		2	2	1	3	4	5										2	2	3	1	2			2	1	1	1	1	1	1	1	1	1	2	2	1	1
1167	1924	8	5	19240805	2	2008	11	2	20081102	1	1	1		2	2	13													1	2	3	1	2			2	1	1	1	1	1	1	1	1	1	1	1	1	1
1168	1930	1	26	19300126	2	2008	11	2	20081102	1	1	1		2	1	6													2	2	3	1	2			2	1	1	1	1	1	1	1	1	1	1	1	1	1
1169	1932	1	28	19320128	2	2008	11	2	20081102	1	1	1		3	2	11												2	2	1	3	1	2			1	1	1	1	1	1	1	1	1	1	2	1	1	2
1170	1928	9	15	19280915	2	2008	11	2	20081102	1	1	1		2	1	8	11										2	2	2	2	2	1	2			1	1	1	1	1	1	1	1	1	1	2	1	1	2
1171	1932	7	7	19320707	2	2008	11	2	20081102	1	1	1		2	2	11												1	2	2	3	1	2			1	1	1	1	1	1	1	1	1	1	1	1	1	1
1172	1928	12	3	19281203	2	2008	11	2	20081102	1	1	1		1	2	0													2	2	3	1	2			1	1	1	1	1	1	1	1	1	1	1	1	1	1
1173	1931	9	17	19310917	2	2008	11	2	20081102	1	1	1		2	2	3													2	2	3	1	2			1	1	1	1	1	1	1	1	1	1	1	1	1	1
1174	1931	3	30	19310330	2	2008	11	2	20081102	1	1	1		3	2	0													2	2	3	1	2			2	1	1	1	1	1	1	1	1	1	1	2	1	1
1175	1929	4	10	19290410	2	2008	11	2	20081102	1	1	1		2	2	11												2	2	1	2	1	1	2		1	1	1	1	1	1	1	1	1	2	1	1	1	1
1176	1930	4	19	19300419	2	2008	11	2	20081102	1	1	1		2	2	2	7	8	11							2	1	2	2	2	3	1	2			1	1	1	1	1	1	1	1	1	1	1	1	1	1
1177	1929	5	25	19290525	2	2008	11	2	20081102	1	1	1		2	2	0													2	2	3	1	2			2	1	1	1	1	1	1	1	1	1	1	1	1	1
1178	1932	3	27	19320327	2	2008	11	2	20081102	1	1	1		2	2	8											1		1	2	3	1	2			1	1	1	1	1	1	1	1	1	1	1	1	1	1
1179	1930	8	8	19300808	2	2008	11	2	20081102	1	1	1		3	2	11												1	1	1	1	1	1	1		2	1	1	1	1	1	1	1	2	1	1	1	1	1
1180	1925	7	15	19250715	2	2008	11	2	20081102	1	1	1		2	2	0													2	2	3	1	1	1		3	1	1	1	1	1	1	1	1	1	1	1	1	1
1181	1931	9	25	19310925	2	2008	11	2	20081102	1	1	1		2	2	12													2	3		1	2			1	1	1	1	1	1	1	1	2	1	1	1	1	1
1182	1927	1	6	19270106	2	2008	11	2	20081102	1	1	1		2	2	11	14											1	2	3		1	2			1	1	1	1	1	1	1	1	1	1	1	1	1	1
1183	1930	7	14	19300714	2	2008	11	2	20081102	1	1	1		3	2	8											1		2	3		1	2			1	1	1	1	1	1	1	1	1	1	1	1	1	1
1184	1930	9	4	19300904	2	2008	11	2	20081102	1	1	1		3	2	8	11	13									3	3	2	1	3	1	2			1	1	1	1	1	1	1	1	1	1	1	1	1	1
1185	1927	5	12	19270512	2	2008	11	2	20081102	1	1	1		3	2	13													1	2	3	1	2			1	1	1	1	1	1	1	2	1	1	2	2	1	2
1186	1928	4	21	19280421	2	2008	11	2	20081102	1	1	1		4	1	8	10	11									3	3	1	1	1	2	1	2		1	2	1	1	1	1	2	1	1	1	1	2	1	1
1187	1925	3	15	19250315	2	2008	11	2	20081102	1	1	1		2	2	0													2	1	3	1	2			1	1	1	1	1	1	1	1	1	1	1	1	1	1
1188	1932	10	29	19321029	2	2008	11	2	20081102	1	1	1		4	1	8	13										1		2	1	3	1	2			2	1	1	1	1	1	1	1	1	1	1	1	1	1
1189	1932	11	25	19321125	2	2008	11	3	20081103	1	1	1		2	1	0													2	3		1	2			1	1	1	1	1	1	1	2	1	1	1	1	1	1
1190	1933	4	15	19330415	2	2008	11	3	20081103	1	1	1		2	2	0													2	2	3	1	2			1	1	1	1	1	1	1	1	1	1	1	1	1	1
1191	1931	1	31	19310131	2	2008	11	3	20081103	1	1	1		2	2	8	11										1	1	2	1	3	1	2			2	1	1	1	1	1	1	1	1	1	1	1	1	1
1192	1929	12	12	19291212	2	2008	11	3	20081103	1	1	1		2	2	8	11										2	2	2	2	3	1	2			1	1	1	1	1	1	1	1	1	1	1	1	1	1
1193	1931	7	14	19310714	2	2008	11	3	20081103	1	1	1		2	2	8	11										1	1	2	3		1	2			1	1	1	1	1	1	1	1	1	1	1	1	1	1
1194	1931	1	28	19310128	2	2008	11	3	20081103	1	1	1		1	2	8											1		2	1	3	1	2			1	1	1	1	1	1	1	1	1	1	1	1	1	1
1195	1927	9	12	19270912	2	2008	11	3	20081103	1	1	1		3	2	3	8	11									1	1	2	2	3	1	2			1	1	1	1	1	1	1	2	2	1	1	1	1	1
1196	1925	3	9	19250309	2	2008	11	3	20081103	1	1	1		2	1	11												2	2	1	3	1	2			1	1	1	1	1	1	1	1	1	1	1	1	1	1
1197	1925	2	1	19250201	2	2008	11	3	20081103	1	1	1		2	2	0													2	1	3	1	2			1	1	1	1	1	1	1	1	1	1	1	2	1	2
1198	1928	11	14	19281114	2	2008	11	3	20081103	1	1	1		2	2	11												2	2	2	3	1	2			1	1	1	1	1	1	1	1	1	1	1	1	1	1
1199	1932	1	9	19320109	2	2008	11	3	20081103	1	1	1		2	2	0													2	2	3	1	2			1	1	1	1	1	1	1	1	1	2	1	1	1	1
1200	1933	1	5	19330105	2	2008	11	3	20081103	1	1	1		2	2	8											1		2	2	3	1	2			2	1	1	1	1	1	1	1	1	1	2	2	1	1
1201	1926	2	23	19260223	2	2008	11	3	20081103	1	1	1		1	2	11												2	2	3		1	2			1	1	1	1	1	1	1	1	1	1	2	1	1	1
1202	1931	8	15	19310815	2	2008	11	3	20081103	1	1	1		1	2	0													2	3		1	2			1	1	1	1	1	1	1	1	1	1	1	1	1	1
1203	1933	2	2	19330202	2	2008	11	3	20081103	1	1	1		2	2	8											2		2	1	3	1	2			1	1	1	1	1	1	1	1	1	1	1	1	1	1
1204	1926	1	25	19260125	2	2008	11	3	20081103	1	1	1		2	2	3													2	1	3	1	2			1	1	1	1	1	1	1	1	1	1	1	1	1	1
1205	1925	3	25	19250325	2	2008	11	3	20081103	1	1	1		4	2	1	2	5	12										2	1	3	1	1	1		2	1	1	1	1	1	1	2	2	1	2	1	1	2
1206	1930	3	24	19300324	2	2008	11	3	20081103	1	1	1		2	2	8	11										2	3	2	2	3	1	2			1	1	1	1	1	1	1	1	1	1	1	1	1	2
1207	1931	12	16	19311216	2	2008	11	3	20081103	1	1	1		2	2	0													2	3		1	2			1	1	1	1	1	1	1	1	1	1	1	1	1	1
1208	1932	11	5	19321105	2	2008	11	3	20081103	1	1	1		2	2	12													2	2	3	1	2			1	1	1	1	1	1	1	2	2	1	1	1	1	1
1209	1925	11	2	19251102	2	2008	11	3	20081103	1	1	1		2	2	0													1	1	3	1	2			2	1	1	1	1	1	1	1	1	1	1	1	1	1
1210	1926	10	15	19261015	2	2008	11	3	20081103	1	1	1		2	2	0													2	2	3	1	2			1	1	1	1	1	1	1	1	1	1	1	1	1	2
1211	1927	1	10	19270110	2	2008	11	3	20081103	1	1	1		2	2	0													2	2	3	1	2			1	1	1	1	1	1	1	1	1	1	1	1	1	1
1212	1928	4	17	19280417	2	2008	11	3	20081103	1	1	1	4	2	1	0													1	1	2	1	1	1		1	1	1	1	1	1	1	1	2	1	2	2	1	1
1213	1928	2	18	19280218	2	2008	11	3	20081103	1	1	1		2	2	0													2	2	3	1	2			2	1	1	1	1	1	1	1	1	1	1	2	1	1
1214	1932	12	31	19321231	2	2008	11	3	20081103	1	1	1		2	1	0													2	2	3	1	2			1	1	1	1	1	1	1	2	1	2	1	1	1	2
1215	1933	5	12	19330512	2	2008	11	3	20081103	1	1	1		2	2	0													1	2	3	1	2			1	1	1	1	1	1	1	1	1	1	1	1	1	1
1216	1933	5	27	19330527	2	2008	11	3	20081103	1	1	1		2	2	0													2	2	3	1	2			1	1	1	1	1	1	1	1	1	1	1	1	1	1
1217	1932	2	16	19320216	2	2008	11	3	20081103	1	1	1		1	2	8	11										2	1	2	1	3	1	2			1	1	1	1	1	1	1	2	1	1	1	1	1	1
1218	1924	3	1	19240301	2	2008	11	3	20081103	1	1	1		2	2	8	11										3	3	2	1	3	1	2			1	1	1	1	1	1	1	1	2	1	2	1	1	1
1219	1924	1	2	19240102	2	2008	11	3	20081103	1	1	1		1	2	11												1	2	1	3	1	1	1		1	1	1	1	1	1	1	1	1	2	1	1	1	1
1220	1929	2	24	19290224	2	2008	11	3	20081103	1	1	1		4	2	11												2	2	3		2	2			1	2	1	1	1	1	1	2	2	1	1	1	1	1
1221	1929	11	17	19291117	2	2008	11	3	20081103	1	1	1		2	2	0													2	1	3	1	2			1	1	1	1	1	1	1	1	2	1	1	1	1	1
1222	1932	7	25	19320725	2	2008	11	3	20081103	1	1	1		2	2	0													2	3		1	2			1	1	1	1	1	1	1	1	1	1	1	1	1	1
1223	1929	1	1	19290101	2	2008	11	3	20081103	1	1	1		2	2	8											1		2	2	3	1	2			1	1	1	1	1	1	1	1	1	1	1	1	1	1
1224	1930	1	5	19300105	2	2008	11	3	20081103	1	1	1		2	2	1	8										1		2	2	3	1	2			1	1	1	1	1	1	1	1	1	1	1	1	1	1
1225	1929	1	27	19290127	2	2008	11	3	20081103	1	1	1		2	2	0													1	2	3	1	2			1	1	1	1	1	1	1	1	1	1	1	1	1	1
1226	1933	2	9	19330209	2	2008	11	3	20081103	1	1	1		2	2	0													1	1	3	1	2			2	1	1	1	1	1	1	1	1	1	1	1	1	1
1227	1932	7	19	19320719	2	2008	11	3	20081103	1	1	1		2	1	8	12										2		2	1	3	1	2			1	1	1	1	1	1	1	1	1	1	1	1	1	1
1228	1930	10	1	19301001	2	2008	11	3	20081103	1	1	1		2	2	11												1	2	3		1	2			1	1	1	1	1	1	1	1	1	1	1	2	1	1
1229	1928	12	20	19281220	2	2008	11	3	20081103	1	1	1		2	2	0													2	1	3	1	2			1	1	1	1	1	1	1	1	1	1	1	1	1	1
1230	1932	11	27	19321127	2	2008	11	3	20081103	1	1	1		2	2	8	11										1	1	2	1	3	1	2			2	1	1	1	1	1	1	2	1	1	1	1	1	1
1231	1925	10	1	19251001	2	2008	11	3	20081103	1	1	1		1	2	11												1	2	2	3	1	2			1	1	1	1	1	1	1	1	1	1	1	1	1	1
1232	1930	3	13	19300313	2	2008	11	3	20081103	1	1	1		3	2	11												1	2	2	3	1	2			1	1	1	1	1	1	1	1	1	1	2	1	1	1
1233	1929	6	27	19290627	2	2008	11	3	20081103	1	1	1		2	2	8											2		2	2	3	1	2			1	1	1	1	1	1	1	1	1	1	1	1	1	1
1234	1929	8	5	19290805	2	2008	11	3	20081103	1	1	1		2	2	9													2	2	3	1	2			1	1	1	1	1	1	1	2	1	1	2	1	1	2
1235	1923	10	10	19231010	2	2008	11	3	20081103	1	1	1		2	2	2	3	4	5	6	7	8				2	1		2	3		1	2			1	1	1	1	1	1	1	1	2	2	2	2	1	1
1236	1928	8	10	19280810	2	2008	11	3	20081103	1	1	1		2	2	2	11											1	2	1	3	1	2			1	1	1	1	1	1	1	1	1	1	1	1	1	1
1237	1930	5	20	19300520	2	2008	11	3	20081103	1	1	1		2	2	11	13											1	2	1	3	1	2			1	1	1	1	1	1	1	1	1	1	1	1	1	1
1238	1928	2	20	19280220	2	2008	11	3	20081103	1	1	1		2	2	0													2	2	3	1	2			1	1	1	1	1	1	1	1	1	1	1	1	1	1
1239	1925	2	19	19250219	2	2008	11	3	20081103	1	1	1		4	2	8	11										2	2	2	1	3	1	1	1	2	1	1	1	1	1	1	1	1	1	1	2	1	1	1
1240	1927	9	23	19270923	2	2008	11	3	20081103	1	1	1		2	2	8											1		2	1	3	1	2			1	1	1	1	1	1	1	1	1	1	1	1	1	1
1241	1928	10	1	19281001	2	2008	11	3	20081103	1	1	1		2	2	0													1	2	3	1	2			2	1	1	1	1	1	1	1	2	1	1	1	1	1
1242	1932	10	27	19321027	2	2008	11	3	20081103	1	1	1		2	2	0													2	2	3	1	1	1		2	1	1	1	1	1	1	2	1	2	1	1	1	1
1243	1932	8	25	19320825	2	2008	11	3	20081103	1	1	1		2	2	3	11											2	2	3		1	2			1	1	1	1	1	1	1	1	1	1	1	1	1	1
1244	1930	4	7	19300407	2	2008	11	3	20081103	1	1	1		2	2	0													2	1	3	1	2			1	1	1	1	1	1	1	2	1	1	1	1	1	1
1245	1932	3	10	19320310	2	2008	11	3	20081103	1	1	1		2	2	8											1		2	2	3	1	2			2	1	1	1	1	1	1	1	1	1	1	1	1	1
1246	1933	3	6	19330306	2	2008	11	3	20081103	1	1	1		3	2	7										1			2	2	3	1	2			1	1	1	1	1	1	1	1	1	1	2	1	1	2
1247	1925	1	3	19250103	2	2008	11	3	20081103	1	1	1		2	2	0													1	2	3	2	2			2	1	1	1	1	1	1	1	1	1	1	1	1	1
1248	1929	6	12	19290612	2	2008	11	3	20081103	1	1	1		1	2	0													2	3		1	2			1	1	1	1	1	1	1	1	1	1	1	1	1	1
1249	1924	8	25	19240825	2	2008	11	3	20081103	1	1	1		2	2	8											2		2	2	3	2	2			3	2	1	1	1	1	1	1	1	1	2	2	1	1
1250	1932	3	13	19320313	2	2008	11	3	20081103	1	1	1		2	2	11												2	2	1	3	1	2			1	1	1	1	1	1	1	1	1	1	1	1	1	1
1251	1931	8	1	19310801	2	2008	11	3	20081103	1	1	1		2	2	0													2	2	3	1	2			1	1	1	1	1	1	1	1	1	1	1	1	1	1
1252	1929	3	12	19290312	2	2008	11	3	20081103	1	1	1		2	2	0													2	1	3	1	2			1	1	1	1	1	1	1	1	1	1	2	1	1	2
1253	1931	9	29	19310929	2	2008	11	3	20081103	1	1	1		2	2	0													2	1	3	1	2			2	1	1	1	1	1	1	1	1	1	1	1	1	1
1254	1932	9	20	19320920	2	2008	11	3	20081103	1	1	1		2	2	0													2	1	3	1	2			1	1	1	1	1	1	1	1	1	1	1	2	1	2
1255	1932	10	23	19321023	2	2008	11	3	20081103	1	1	1		3	2	11												2	2	1	3	1	1	1		1	1	1	1	1	1	1	1	1	1	1	1	1	1
1256	1931	9	20	19310920	2	2008	11	3	20081103	1	1	1		2	2	11												2	2	2	3	1	2			1	1	1	1	1	1	1	1	1	1	1	1	1	1
1257	1928	3	31	19280331	2	2008	11	3	20081103	1	1	1		2	2	0													2	2	3	1	2			2	1	1	1	1	1	1	1	1	1	1	1	1	1
1258	1925	11	2	19251102	2	2008	11	3	20081103	1	1	1		2	2	0													1	1	3	1	2			1	1	1	1	1	1	1	1	1	1	2	2	2	2
1259	1926	1	6	19260106	2	2008	11	3	20081103	1	1	1		2	1	11												1	2	1	3	1	2			2	1	1	1	1	1	1	1	1	1	1	1	1	1
1260	1927	3	21	19270321	2	2008	11	3	20081103	1	1	1		2	2	11												1	2	2	3	1	2			2	1	1	1	1	1	1	1	1	1	1	1	1	1
1261	1933	8	20	19330820	2	2008	11	3	20081103	1	1	1		1	2	0													2	3		1	2			2	1	1	1	1	2	1	1	1	1	2	2	1	1
1262	1932	11	26	19321126	2	2008	11	3	20081103	1	1	1		2	2	5	11											1	1	2	3	1	2			1	1	1	1	1	1	1	1	1	1	1	1	1	1
1263	1928	10	14	19281014	2	2008	11	3	20081103	1	1	1		2	2	11												1	2	1	3	1	2			1	1	1	1	1	1	1	1	1	1	1	1	1	1
1264	1931	12	30	19311230	2	2008	11	3	20081103	1	1	1		2	2	11												1	1	2	3	1	2			1	1	1	1	1	1	1	2	2	1	1	1	1	1
1265	1927	8	24	19270824	2	2008	11	3	20081103	1	1	1		2	2	8	11										1	1	2	2	3	1	2			2	1	1	1	1	1	1	1	1	1	1	1	1	1
1266	1931	12	6	19311206	2	2008	11	3	20081103	1	1	1		2	2	11	12											1	2	1	3	1	2			1	1	1	1	1	1	1	2	2	1	1	1	1	1
1267	1932	8	27	19320827	2	2008	11	3	20081103	1	1	1		2	2	0													2	3		1	2			1	1	1	1	1	1	1	2	1	1	1	2	1	1
1268	1926	11	7	19261107	2	2008	11	3	20081103	1	1	1		2	2	11												2	2	3		1	2			1	1	1	1	1	1	1	1	1	1	1	1	1	1
1269	1933	1	25	19330125	2	2008	11	3	20081103	1	1	1		3	2	8	11										1	1	2	1	3	1	2			2	1	1	1	1	1	1	1	1	1	1	1	1	2
1270	1929	7	1	19290701	2	2008	11	3	20081103	1	1	1		2	2	11												1	2	2	3	1	2			1	1	1	1	1	1	1	1	1	2	2	1	1	1
1271	1930	7	31	19300731	2	2008	11	3	20081103	1	1	1		3	2	8											3		2	1	3	1	2			1	1	1	1	1	1	1	1	1	1	2	2	1	1
1272	1929	12	17	19291217	2	2008	11	3	20081103	1	1	1		2	2	3	7	8	13							2	2	2	2	1	3	1	2			1	1	1	1	1	1	1	1	1	2	2	2	2	1
1273	1930	3	30	19300330	2	2008	11	3	20081103	1	1	1		2	2	11												1	2	2	3	1	2			1	1	1	1	1	1	1	1	1	1	1	1	1	2
1274	1930	4	2	19300402	2	2008	11	3	20081103	1	1	1		2	2	0													2	2	3	1	2			1	1	1	1	1	1	1	1	2	1	1	1	1	1
1275	1933	8	19	19330819	2	2008	11	3	20081103	1	1	1		3	2	5													2	1	3	1	2			1	1	1	1	1	2	2	1	1	1	1	1	1	1
1276	1932	1	18	19320118	2	2008	11	3	20081103	1	1	1		2	2	12													2	1	3	1	2			1	1	1	1	1	1	1	1	1	1	1	1	1	1
1277	1927	11	26	19271126	2	2008	11	3	20081103	1	1	1		4	2	11												2	2	2	3	1	2			2	1	1	1	1	1	1	1	2	1	2	2	1	2
1278	1931	2	24	19310224	2	2008	11	3	20081103	1	1	1		2	2	3													2	3		1	2			2	1	1	1	1	1	1	1	1	1	1	1	1	1
1279	1931	12	19	19311219	2	2008	11	3	20081103	1	1	1		2	2	0													2	3		1	2			1	1	1	1	1	1	1	1	1	1	1	1	1	1
1280	1929	1	21	19290121	2	2008	11	3	20081103	1	1	1		1	2	8	10										2		2	3		1	2			1	1	1	1	1	1	1	2	2	1	1	1	1	1
1281	1929	11	3	19291103	2	2008	11	3	20081103	1	1	1		2	2	0													2	2	3	1	2			1	1	1	1	1	1	1	2	1	1	1	1	1	1
1282	1931	1	2	19310102	2	2008	11	3	20081103	1	1	1		2	2	3	11											1	1	2	3	1	2			2	1	1	1	1	1	1	2	1	1	1	2	1	2
1283	1927	2	6	19270206	2	2008	11	3	20081103	1	1	1		3	1	0													2	2	3	1	2			1	1	1	1	1	1	1	1	1	1	1	1	1	1
1284	1927	10	26	19271026	2	2008	11	3	20081103	1	1	1		2	2	13													2	1	3	1	2			1	1	1	1	1	1	1	1	1	2	1	2	1	1
1285	1932	2	25	19320225	2	2008	11	3	20081103	1	1	1		3	1	3	8	11									3	3	1	1	3	1	1	1		1	1	1	1	1	1	1	1	1	1	2	1	1	1
1286	1925	9	30	19250930	2	2008	11	3	20081103	1	1	1		2	2	0													2	1	3	1	1	1		1	1	1	1	1	1	1	1	1	1	1	1	1	1
1287	1931	9	7	19310907	2	2008	11	3	20081103	1	1	1		2	2	0													2	3		1	2			1	1	1	1	1	1	1	1	1	1	1	1	1	1
1288	1930	8	20	19300820	2	2008	11	3	20081103	1	1	1		2	2	0													2	3		1	2			2	1	1	1	1	1	1	1	1	1	2	2	1	2
1289	1933	8	4	19330804	2	2008	11	3	20081103	1	1	1		2	2	0													2	3		1	2			1	1	1	1	1	1	1	1	1	1	1	1	1	1
[truncated: 617 more columns]
